# Supplementary material for: Unidirectional cellulose nanocrystal hydrogel for bio-based invertible chiral optics and sensors
Source: Nat Commun. 2026 Jun 3;17:7141. doi: 10.1038/s41467-026-73859-7 (PMC13396452; doi:10.1038/s41467-026-73859-7)
Supplement: Supplementary file 6 — Source Data [file 41467_2026_73859_MOESM6_ESM.xlsx]

## Sheet: Fig 1f
	A1	A2	A3	A4	A5	A6	A7
wavelength (nm)	Transmittance (%)	Transmittance (%)	Transmittance (%)	Transmittance (%)	Transmittance (%)	Transmittance (%)	Transmittance (%)
700	6.26683	52.4511	72.7916	84.8408	91.9479	76.676	73.4365
699	6.28602	52.5768	72.9134	84.9648	92.0438	76.4837	73.5424
698	6.28633	52.6695	73.0416	85.058	92.1057	76.2499	73.6514
697	6.30303	52.7989	73.1753	85.1802	92.2109	76.0405	73.7763
696	6.31726	52.93	73.2754	85.2778	92.2742	75.7913	73.9013
695	6.32416	53.0355	73.4335	85.3882	92.3522	75.5686	74.047
694	6.34147	53.1494	73.5379	85.5141	92.4212	75.3388	74.1664
693	6.34941	53.2705	73.6941	85.6369	92.5122	75.1029	74.2869
692	6.36153	53.3913	73.8122	85.7401	92.5826	74.8558	74.3647
691	6.37177	53.5234	73.9422	85.8551	92.6575	74.6162	74.5433
690	6.39191	53.6185	74.0756	85.9467	92.7249	74.3752	74.6316
689	6.4028	53.7481	74.1653	86.0662	92.7856	74.1219	74.7281
688	6.42157	53.8653	74.3261	86.1818	92.8695	73.9056	74.839
687	6.43859	53.9846	74.4677	86.316	92.9517	73.642	74.9454
686	6.44887	54.1108	74.5683	86.367	93.0061	73.3668	75.0986
685	6.45905	54.2391	74.6989	86.4895	93.0891	73.1069	75.227
684	6.47795	54.3551	74.8345	86.6082	93.1768	72.8676	75.3339
683	6.49233	54.4569	74.9233	86.6902	93.1967	72.5893	75.4416
682	6.51095	54.592	75.0913	86.8081	93.316	72.3397	75.5579
681	6.52665	54.7124	75.228	86.9119	93.384	72.0871	75.6919
680	6.5386	54.831	75.3257	87.0032	93.4318	71.8031	75.8036
679	6.563	54.9412	75.4763	87.1462	93.4712	71.5426	75.9332
678	6.57107	55.0814	75.6054	87.2212	93.5519	71.3086	76.0245
677	6.58963	55.1829	75.6965	87.3318	93.6096	70.9751	76.1106
676	6.60692	55.2944	75.8145	87.3802	93.6316	70.7202	76.2375
675	6.62525	55.4258	75.9498	87.4983	93.7073	70.4631	76.3863
674	6.63714	55.5469	76.0834	87.6037	93.8106	70.1741	76.502
673	6.65833	55.6685	76.2303	87.7163	93.8764	69.8847	76.6131
672	6.67743	55.7881	76.3397	87.8068	93.882	69.5831	76.7031
671	6.68756	55.9011	76.4351	87.8732	93.9512	69.2975	76.8431
670	6.70585	56.0348	76.5959	88.0017	94.0231	69.0069	76.9367
669	6.72878	56.163	76.7232	88.0963	94.0758	68.7542	77.0599
668	6.73548	56.2669	76.8409	88.1808	94.1102	68.4341	77.1873
667	6.77044	56.406	76.9468	88.2796	94.1671	68.1654	77.2952
666	6.77321	56.4966	77.0622	88.3369	94.1748	67.8224	77.399
665	6.78878	56.6516	77.2034	88.4693	94.2588	67.5443	77.5386
664	6.81671	56.7772	77.342	88.5686	94.3434	67.2615	77.6464
663	6.82974	56.9054	77.4639	88.6519	94.3693	66.9613	77.7588
662	6.84923	57.0116	77.5833	88.7617	94.3995	66.6488	77.8705
661	6.86748	57.1284	77.6867	88.8458	94.4511	66.3468	77.9992
660	6.88514	57.2378	77.8039	88.9359	94.4786	66.0249	78.0819
659	6.91244	57.3687	77.9456	89.023	94.5427	65.7312	78.2092
658	6.92424	57.5201	78.0754	89.1469	94.5854	65.4408	78.3281
657	6.94607	57.6269	78.2155	89.2194	94.6197	65.1337	78.4558
656	6.9628	57.7503	78.3315	89.2971	94.6415	64.8219	78.5521
655	6.98765	57.9017	78.4675	89.4143	94.7321	64.5011	78.6688
654	7.00534	58.0184	78.6	89.5052	94.7817	64.2164	78.7946
653	7.02699	58.1315	78.7305	89.5678	94.819	63.8609	78.8994
652	7.04014	58.2719	78.8282	89.679	94.8508	63.5501	79.0237
651	7.07184	58.3877	78.9801	89.7712	94.9166	63.2432	79.1122
650	7.08886	58.5238	79.1052	89.8685	94.9625	62.9081	79.2631
649	7.10897	58.6654	79.2455	89.9857	95.0009	62.6089	79.3532
648	7.13887	58.7913	79.374	90.0565	95.031	62.2842	79.4888
647	7.15214	58.9456	79.5249	90.1685	95.0997	61.9836	79.5725
646	7.16648	59.0573	79.6464	90.2476	95.1002	61.6324	79.6923
645	7.2043	59.2083	79.8008	90.3579	95.1906	61.3135	79.8093
644	7.22574	59.3322	79.9343	90.457	95.234	60.995	79.943
643	7.25013	59.4858	80.0803	90.5707	95.2859	60.6723	80.0519
642	7.26633	59.5939	80.2081	90.6297	95.3321	60.3423	80.1694
641	7.28856	59.7401	80.3492	90.7376	95.3647	60.0177	80.2656
640	7.32105	59.8893	80.4994	90.8494	95.422	59.6866	80.3973
639	7.33813	60.0289	80.6485	90.9612	95.5023	59.3681	80.5279
638	7.36432	60.1838	80.791	91.0606	95.524	59.0489	80.6163
637	7.39059	60.3011	80.9353	91.1722	95.5602	58.6916	80.7495
636	7.417	60.4481	81.075	91.2506	95.5912	58.3537	80.8584
635	7.44662	60.6067	81.2447	91.377	95.6751	58.0416	80.9533
634	7.46643	60.7463	81.3987	91.4628	95.7082	57.7088	81.0908
633	7.49147	60.8881	81.5176	91.5803	95.7224	57.3553	81.1829
632	7.52116	61.0675	81.6709	91.7005	95.8126	57.0231	81.294
631	7.5444	61.2163	81.8371	91.8207	95.8538	56.6925	81.4277
630	7.56254	61.3616	81.9675	91.9075	95.8552	56.3243	81.5373
629	7.59438	61.5386	82.1527	92.05	95.9297	56.0007	81.6445
628	7.60712	61.6749	82.2842	92.1316	95.9489	55.6289	81.7564
627	7.6331	61.8258	82.4349	92.2279	95.9922	55.285	81.8376
626	7.66331	61.9562	82.5836	92.3147	96.0463	54.9337	81.9917
625	7.69414	62.146	82.7351	92.4271	96.0633	54.577	82.1011
624	7.71497	62.295	82.8816	92.5126	96.1004	54.2184	82.1819
623	7.74422	62.4468	83.0242	92.6272	96.1452	53.8667	82.2822
622	7.76353	62.6	83.1501	92.6866	96.1683	53.4941	82.402
621	7.79302	62.7379	83.3128	92.7784	96.1795	53.1328	82.5326
620	7.82025	62.9201	83.4752	92.9248	96.2567	52.7795	82.6374
619	7.84467	63.0698	83.6049	92.9831	96.2617	52.4139	82.7373
618	7.87344	63.2088	83.7492	93.078	96.2972	52.0312	82.8446
617	7.89293	63.3454	83.8583	93.1118	96.2674	51.6449	82.9598
616	7.92298	63.5005	84.0268	93.2124	96.278	51.288	83.0677
615	7.94529	63.6405	84.1369	93.2536	96.2831	50.8938	83.1513
614	7.96422	63.7795	84.2661	93.339	96.2974	50.5145	83.2355
613	8.00298	63.9337	84.391	93.4086	96.2563	50.1388	83.3374
612	8.0188	64.0685	84.5303	93.4923	96.2684	49.7529	83.4553
611	8.03797	64.2219	84.6438	93.5516	96.2709	49.3621	83.5853
610	8.06774	64.3617	84.7925	93.6416	96.2501	48.9658	83.6661
609	8.08674	64.4946	84.8825	93.6726	96.2174	48.5625	83.7355
608	8.11556	64.6415	84.9869	93.7472	96.208	48.1535	83.865
607	8.13706	64.7771	85.1148	93.7767	96.1682	47.7486	83.95
606	8.1593	64.8872	85.2206	93.8102	96.1123	47.3327	84.0461
605	8.19096	65.0241	85.2976	93.8203	96.0837	46.9203	84.1349
604	8.21278	65.1546	85.4112	93.8984	96.0589	46.5166	84.2376
603	8.2293	65.278	85.5117	93.9164	95.9925	46.123	84.3276
602	8.26556	65.4183	85.6362	93.9812	95.9762	45.7061	84.4072
601	8.2918	65.56	85.7434	93.998	95.9375	45.2971	84.5064
600	8.31704	65.6941	85.8682	94.0685	95.9361	44.8987	84.5949
599	8.34791	65.8207	85.9727	94.1056	95.895	44.4997	84.7049
598	8.37268	65.9585	86.0867	94.15	95.8877	44.0886	84.8167
597	8.39883	66.0893	86.2327	94.1871	95.8695	43.7016	84.8951
596	8.4249	66.2436	86.3594	94.2692	95.8376	43.2886	84.9951
595	8.45095	66.3926	86.5044	94.3116	95.8253	42.8867	85.0788
594	8.48778	66.5453	86.6282	94.3827	95.8274	42.5011	85.1961
593	8.518	66.677	86.7481	94.4296	95.7751	42.0909	85.2694
592	8.55373	66.835	86.9088	94.4741	95.7656	41.6883	85.3696
591	8.57945	66.9953	87.0535	94.5626	95.7771	41.3043	85.4663
590	8.60867	67.1779	87.1908	94.6483	95.7199	40.917	85.5765
589	8.63914	67.3575	87.3164	94.7383	95.7003	40.5104	85.6392
588	8.67045	67.5574	87.4406	94.8474	95.6845	40.1225	85.7368
587	8.69657	67.7249	87.6196	94.9233	95.6473	39.7183	85.8121
586	8.73609	67.8827	87.779	94.9985	95.6376	39.309	85.9367
585	8.75867	68.0235	87.9379	95.0279	95.6284	38.8868	86.0352
584	8.79092	68.176	88.0461	95.0576	95.5896	38.4848	86.1241
583	8.82426	68.335	88.1876	95.115	95.5572	38.0839	86.1787
582	8.86217	68.5092	88.3236	95.1741	95.5363	37.6703	86.2804
581	8.89475	68.6757	88.4645	95.2448	95.4975	37.2561	86.3503
580	8.91979	68.8538	88.6072	95.2902	95.4532	36.8561	86.4386
579	8.95234	69.0149	88.7377	95.3566	95.3972	36.4341	86.5423
578	8.98847	69.1752	88.8808	95.4182	95.3744	36.0261	86.5914
577	9.02112	69.3444	89.014	95.4672	95.3358	35.6028	86.6705
576	9.04046	69.5121	89.147	95.5155	95.2761	35.1865	86.7652
575	9.07554	69.6811	89.2703	95.5404	95.2176	34.7708	86.832
574	9.11292	69.8259	89.3913	95.596	95.1806	34.3561	86.9318
573	9.13837	70.0008	89.502	95.6317	95.0899	33.9353	86.989
572	9.17405	70.1616	89.6327	95.6416	95.0214	33.5162	87.0764
571	9.20577	70.3302	89.7595	95.7002	94.9855	33.0934	87.1381
570	9.23821	70.4966	89.8804	95.7405	94.917	32.6777	87.2189
569	9.25865	70.6472	90.0121	95.7355	94.8298	32.2326	87.3444
568	9.29275	70.781	90.1225	95.7398	94.7597	31.8045	87.4067
567	9.32444	70.9396	90.2391	95.7597	94.6938	31.3839	87.4996
566	9.36762	71.1173	90.3521	95.8065	94.6035	30.9458	87.5503
565	9.39295	71.2793	90.4841	95.8131	94.5314	30.5278	87.6109
564	9.42024	71.4328	90.569	95.8319	94.4307	30.0898	87.6728
563	9.4566	71.6014	90.7068	95.8659	94.3513	29.6734	87.7382
562	9.49009	71.7795	90.8251	95.8825	94.2528	29.2506	87.8226
561	9.51813	71.9234	90.9459	95.8765	94.1576	28.8275	87.8314
560	9.5585	72.0865	91.0532	95.8847	94.061	28.4068	87.9442
559	9.58812	72.2552	91.1635	95.9193	93.9942	27.9776	87.9913
558	9.62739	72.4151	91.2773	95.8936	93.8743	27.5529	88.0385
557	9.65835	72.5722	91.382	95.9121	93.7786	27.1239	88.1016
556	9.69078	72.739	91.5072	95.9004	93.6566	26.7062	88.1778
555	9.72107	72.9104	91.6212	95.9336	93.5838	26.2809	88.2231
554	9.75928	73.0614	91.7201	95.9253	93.4615	25.8586	88.2968
553	9.79628	73.2303	91.8381	95.9275	93.3397	25.4329	88.3126
552	9.82889	73.3864	91.9236	95.9053	93.2268	25.0065	88.3582
551	9.86427	73.5478	92.0381	95.917	93.1212	24.5888	88.4287
550	9.89591	73.6838	92.1208	95.8714	92.9544	24.164	88.456
549	9.93196	73.8748	92.2158	95.8782	92.842	23.7465	88.4989
548	9.96679	74.0228	92.3332	95.8457	92.7233	23.3367	88.5545
547	10.0019	74.1956	92.4461	95.8631	92.6049	22.9238	88.5992
546	10.0348	74.3444	92.5293	95.8313	92.466	22.4995	88.6304
545	10.0747	74.4981	92.6181	95.7894	92.3273	22.0824	88.6765
544	10.1097	74.6844	92.7348	95.7518	92.1786	21.6553	88.7234
543	10.1458	74.8498	92.8193	95.7521	92.0353	21.2381	88.7495
542	10.1838	75.0077	92.902	95.715	91.8983	20.8268	88.7932
541	10.2178	75.1719	93.0061	95.7007	91.738	20.4029	88.8184
540	10.2613	75.3212	93.0905	95.667	91.612	20.0055	88.863
539	10.2965	75.4957	93.1938	95.6281	91.4203	19.5927	88.8659
538	10.3376	75.6651	93.2781	95.5639	91.2843	19.1863	88.9062
537	10.3707	75.8231	93.3513	95.5606	91.1213	18.7824	88.9261
536	10.412	75.9681	93.4537	95.5029	90.954	18.3707	88.952
535	10.4425	76.1228	93.5256	95.4449	90.7515	17.9661	88.9894
534	10.4881	76.2981	93.6137	95.4116	90.6053	17.5659	89.002
533	10.5219	76.4667	93.7105	95.3789	90.4242	17.1702	89.0216
532	10.5621	76.6119	93.7977	95.317	90.2538	16.7697	89.0353
531	10.6012	76.7887	93.8794	95.2605	90.0828	16.3783	89.049
530	10.6434	76.9522	93.9553	95.2203	89.9163	15.9844	89.0967
529	10.6826	77.1016	94.0024	95.1295	89.692	15.596	89.0825
528	10.7187	77.2763	94.0995	95.095	89.546	15.216	89.0646
527	10.7528	77.4108	94.1712	95.0258	89.3169	14.8264	89.0829
526	10.7967	77.5678	94.2391	94.9326	89.1079	14.4429	89.0935
525	10.8348	77.7432	94.3259	94.875	88.9575	14.0714	89.1043
524	10.8811	77.9019	94.4028	94.8213	88.7449	13.6983	89.1183
523	10.9201	78.0766	94.4904	94.7568	88.5512	13.3158	89.0901
522	10.9616	78.2486	94.5473	94.6929	88.3174	12.9445	89.0995
521	10.9959	78.3709	94.5671	94.5416	88.0724	12.5733	89.0988
520	11.037	78.544	94.6397	94.4685	87.8705	12.2073	89.0964
519	11.0832	78.6968	94.7184	94.401	87.6751	11.8394	89.0996
518	11.1228	78.8713	94.8001	94.3194	87.45	11.4922	89.0801
517	11.1705	79.0216	94.8432	94.2476	87.2436	11.1328	89.0691
516	11.2041	79.1984	94.9163	94.1611	87.0065	10.786	89.0693
515	11.2514	79.3539	94.9896	94.0444	86.7738	10.4375	89.0508
514	11.291	79.494	95.05	93.9581	86.5605	10.0961	89.0145
513	11.3354	79.6648	95.0802	93.8682	86.3012	9.75833	89.0292
512	11.3781	79.8204	95.139	93.7425	86.0636	9.4227	88.9758
511	11.4153	79.9926	95.1818	93.638	85.7938	9.07841	88.9889
510	11.4697	80.1473	95.2735	93.5486	85.5775	8.74646	88.963
509	11.5061	80.3106	95.2934	93.4347	85.3158	8.42983	88.9366
508	11.5424	80.4548	95.3223	93.2948	85.06	8.10893	88.9031
507	11.5857	80.6141	95.3647	93.1801	84.8122	7.79858	88.8566
506	11.6213	80.7658	95.4077	93.0679	84.529	7.48513	88.8025
505	11.6732	80.9084	95.4663	92.9431	84.2601	7.18407	88.7606
504	11.7132	81.0731	95.4896	92.7924	84.0014	6.88388	88.7223
503	11.7537	81.2211	95.5203	92.6681	83.7249	6.5901	88.6795
502	11.8063	81.3673	95.5712	92.5481	83.4676	6.30287	88.6313
501	11.8529	81.5304	95.602	92.3846	83.1848	6.0088	88.5849
500	11.8952	81.683	95.6206	92.2513	82.8957	5.72093	88.5324
499	11.9341	81.836	95.6501	92.0997	82.5988	5.44677	88.4495
498	11.9827	81.981	95.6598	91.9453	82.2914	5.17119	88.4266
497	12.0243	82.1342	95.6862	91.7813	81.9935	4.91092	88.3533
496	12.0742	82.3021	95.7479	91.6369	81.7105	4.65989	88.272
495	12.1186	82.4243	95.7318	91.4896	81.3891	4.40503	88.2287
494	12.1575	82.5896	95.7561	91.337	81.0914	4.1597	88.1523
493	12.2154	82.7363	95.7608	91.1572	80.7723	3.92057	88.0786
492	12.2491	82.8624	95.7664	90.9676	80.4553	3.69061	88.0131
491	12.3029	83.0303	95.7973	90.8234	80.1561	3.46	87.9302
490	12.3505	83.1843	95.7834	90.6293	79.8085	3.23923	87.8437
489	12.3906	83.3312	95.7871	90.4363	79.451	3.01821	87.7696
488	12.4468	83.4893	95.805	90.2686	79.1454	2.81144	87.6612
487	12.4857	83.6125	95.7973	90.0484	78.7981	2.61176	87.603
486	12.5397	83.748	95.7841	89.8498	78.4687	2.42284	87.5074
485	12.5787	83.889	95.7692	89.6422	78.1119	2.237	87.3913
484	12.6258	84.0475	95.7682	89.4646	77.775	2.05674	87.2994
483	12.6777	84.1864	95.7561	89.2513	77.4165	1.88724	87.1875
482	12.7264	84.337	95.7714	89.0684	77.0737	1.7271	87.1098
481	12.7756	84.4668	95.718	88.8323	76.6902	1.56932	86.9889
480	12.8272	84.6399	95.7233	88.6512	76.3363	1.42494	86.8687
479	12.88	84.7459	95.7045	88.4147	75.9602	1.28389	86.7424
478	12.9252	84.8995	95.6706	88.1828	75.5777	1.14551	86.6325
477	12.9725	85.0459	95.6334	87.9555	75.1683	1.02562	86.5095
476	13.0296	85.1885	95.6275	87.7087	74.8133	0.90937	86.3722
475	13.0786	85.3028	95.5797	87.4726	74.422	0.80523	86.2426
474	13.1278	85.4437	95.5378	87.2129	74.0269	0.7084	86.1157
473	13.1836	85.5793	95.5072	86.9849	73.6432	0.62109	86.0024
472	13.2347	85.722	95.4734	86.7447	73.2424	0.54188	85.8422
471	13.2831	85.8344	95.387	86.4658	72.825	0.47103	85.6983
470	13.338	85.935	95.3209	86.21	72.4095	0.41325	85.5484
469	13.3866	86.0924	95.2965	85.9401	72.0017	0.36015	85.4161
468	13.4528	86.2151	95.2185	85.6684	71.5946	0.31793	85.2736
467	13.5038	86.3547	95.1905	85.4036	71.1517	0.28922	85.1032
466	13.5548	86.4809	95.1134	85.1261	70.7241	0.2628	84.923
465	13.6136	86.5996	95.0343	84.832	70.2871	0.25143	84.7659
464	13.6617	86.6941	94.9318	84.5375	69.847	0.25178	84.579
463	13.7152	86.829	94.8934	84.2635	69.4264	0.25745	84.4281
462	13.7725	86.9643	94.8083	83.9516	68.9552	0.27907	84.2254
461	13.8296	87.0568	94.7173	83.6594	68.5169	0.31264	84.0385
460	13.8829	87.1771	94.638	83.3512	68.0908	0.34933	83.8593
459	13.9347	87.2898	94.5571	83.0345	67.637	0.40088	83.6904
458	13.9895	87.4045	94.4691	82.7122	67.1837	0.46275	83.5015
457	14.0458	87.5324	94.3491	82.3697	66.6798	0.53787	83.3051
456	14.1066	87.6318	94.236	82.0378	66.1978	0.62299	83.0792
455	14.1638	87.7495	94.1417	81.7166	65.7451	0.72184	82.8704
454	14.2212	87.8789	94.0315	81.3801	65.2574	0.82825	82.6779
453	14.2816	87.946	93.904	81.0363	64.7608	0.94623	82.4591
452	14.3357	88.0637	93.793	80.6928	64.2788	1.07326	82.2312
451	14.4009	88.1639	93.6718	80.3468	63.805	1.22352	82.0184
450	14.4573	88.2611	93.5385	80.0012	63.2951	1.37331	81.785
449	14.5113	88.3594	93.3891	79.6174	62.7637	1.54492	81.5418
448	14.5701	88.4727	93.2504	79.2602	62.3067	1.71715	81.3426
447	14.6365	88.58	93.1446	78.9015	61.7811	1.91424	81.1099
446	14.69	88.6502	92.9937	78.4788	61.2351	2.12207	80.8281
445	14.7485	88.7558	92.8502	78.1296	60.7482	2.33751	80.5649
444	14.8221	88.8485	92.6896	77.7174	60.2123	2.56555	80.313
443	14.8756	88.9083	92.5528	77.3366	59.6934	2.80913	80.0553
442	14.9484	89.0276	92.391	76.9467	59.1769	3.06279	79.8053
441	15.0026	89.0859	92.2211	76.5341	58.6412	3.32346	79.5179
440	15.0693	89.1939	92.0688	76.1249	58.114	3.60779	79.2624
439	15.1368	89.2751	91.8929	75.7543	57.5965	3.89484	78.9639
438	15.2025	89.3695	91.7113	75.3367	57.0405	4.20134	78.6961
437	15.2628	89.445	91.5364	74.9182	56.5019	4.52208	78.3912
436	15.3328	89.5453	91.3487	74.4939	55.9435	4.85704	78.0841
435	15.3815	89.6004	91.1644	74.0655	55.3733	5.20534	77.7916
434	15.4573	89.6585	90.9465	73.591	54.7965	5.56879	77.4852
433	15.5272	89.7656	90.7656	73.1478	54.2633	5.94484	77.1919
432	15.5856	89.7791	90.5225	72.6904	53.6727	6.32768	76.877
431	15.6629	89.8771	90.3379	72.2396	53.1121	6.73278	76.5756
430	15.7196	89.9212	90.1312	71.7829	52.5356	7.13732	76.2134
429	15.7931	89.9578	89.8768	71.3037	51.9653	7.56408	75.9125
428	15.8546	90.0346	89.6452	70.8233	51.3605	8.00527	75.58
427	15.9227	90.0738	89.4111	70.3652	50.7784	8.45476	75.2722
426	15.9864	90.121	89.1753	69.9036	50.1982	8.92483	74.8973
425	16.0624	90.1553	88.9046	69.3773	49.6079	9.40268	74.5477
424	16.1275	90.1885	88.6633	68.9043	49.0091	9.90933	74.1685
423	16.1956	90.241	88.3894	68.3798	48.3839	10.411	73.8031
422	16.2685	90.278	88.1474	67.9078	47.8083	10.9272	73.4355
421	16.336	90.3237	87.8644	67.4133	47.2257	11.4691	73.0828
420	16.4022	90.3635	87.6101	66.9333	46.6136	12.0084	72.7002
419	16.4748	90.3777	87.3478	66.4061	46.0108	12.5636	72.3153
418	16.5517	90.4291	87.0584	65.8944	45.4271	13.143	71.9553
417	16.6168	90.4214	86.7538	65.3483	44.7878	13.7198	71.5855
416	16.694	90.3937	86.4622	64.8165	44.2181	14.2974	71.1938
415	16.782	90.441	86.1988	64.324	43.5977	14.9299	70.7979
414	16.8347	90.4381	85.8836	63.7833	42.9816	15.5587	70.3889
413	16.9198	90.4524	85.6143	63.2031	42.3766	16.1987	69.9885
412	16.9977	90.5234	85.2722	62.685	41.758	16.8543	69.561
411	17.0711	90.5243	84.9168	62.1275	41.1106	17.5222	69.1372
410	17.1633	90.5667	84.599	61.6383	40.5354	18.1952	68.7287
409	17.2369	90.5649	84.2435	61.0448	39.9042	18.891	68.3185
408	17.3272	90.5929	83.9412	60.524	39.3148	19.6084	67.847
407	17.4254	90.5617	83.5809	59.9609	38.6967	20.3095	67.4189
406	17.4663	90.5096	83.2385	59.3999	38.0746	21.0009	67.012
405	17.5885	90.5984	82.8675	58.8648	37.4899	21.7506	66.5365
404	17.6972	90.5436	82.4914	58.2974	36.9087	22.4886	66.0578
403	17.8208	90.5309	82.1473	57.7062	36.2454	23.2887	65.6232
402	17.9161	90.3897	81.6284	57.0605	35.6562	24.0442	65.1498
401	18.0073	90.3699	81.216	56.4216	35.0218	24.8076	64.7001
400	18.1018	90.3123	80.8644	55.8269	34.4447	25.5656	64.2763

## Sheet: Fig 1g
	A1	A2	A3	A4	A5	A6	A7
wavelength (nm)	Transmittance (%)	Transmittance (%)	Transmittance (%)	Transmittance (%)	Transmittance (%)	Transmittance (%)	Transmittance (%)
700	89.5356	44.3054	24.4349	11.7508	3.39336	18.6423	19.1474
699	89.5348	44.1958	24.3182	11.6337	3.32331	18.8659	19.0305
698	89.486	44.0851	24.175	11.5342	3.25181	19.0752	18.8999
697	89.4743	43.9511	24.0546	11.4121	3.18175	19.3108	18.7666
696	89.4317	43.8572	23.9205	11.2929	3.10841	19.5283	18.6493
695	89.4295	43.7169	23.7954	11.1755	3.0306	19.7515	18.5163
694	89.3841	43.6078	23.656	11.0747	2.97213	19.9807	18.3844
693	89.36	43.4861	23.5234	10.9604	2.89779	20.2094	18.2475
692	89.3161	43.3488	23.3967	10.8475	2.83611	20.4538	18.1232
691	89.2853	43.242	23.2571	10.7208	2.76596	20.6846	18.002
690	89.241	43.1217	23.1275	10.6142	2.70631	20.9141	17.8751
689	89.1979	42.9834	22.9912	10.4995	2.63296	21.1455	17.7379
688	89.1767	42.8661	22.8544	10.3911	2.5844	21.3916	17.6058
687	89.1712	42.7294	22.7119	10.2757	2.50887	21.649	17.4729
686	89.1081	42.6029	22.592	10.1662	2.4516	21.889	17.3402
685	89.0827	42.4723	22.444	10.0505	2.38537	22.1239	17.2205
684	89.0539	42.3559	22.3114	9.93047	2.31783	22.3829	17.0804
683	89.0017	42.2074	22.168	9.82283	2.25117	22.6164	16.9576
682	88.9714	42.0762	22.0387	9.7183	2.19639	22.8661	16.8264
681	88.9201	41.9558	21.9022	9.61456	2.13475	23.14	16.6803
680	88.8776	41.8283	21.7565	9.49327	2.07402	23.3756	16.5585
679	88.853	41.6839	21.6305	9.38243	2.01859	23.6504	16.4184
678	88.8351	41.5631	21.5075	9.26763	1.96443	23.9089	16.3003
677	88.7816	41.4196	21.3522	9.15939	1.90712	24.1485	16.1707
676	88.7235	41.2773	21.203	9.04345	1.84718	24.4047	16.0292
675	88.696	41.1602	21.083	8.93796	1.79323	24.6898	15.8963
674	88.6324	41.0094	20.9314	8.83033	1.73398	24.945	15.7778
673	88.6028	40.8913	20.8061	8.71262	1.67482	25.2264	15.6348
672	88.5647	40.7265	20.6503	8.61052	1.62346	25.4739	15.5033
671	88.5032	40.5809	20.5192	8.49138	1.57122	25.7489	15.3789
670	88.4814	40.4668	20.3859	8.39076	1.52038	26.0277	15.2498
669	88.4377	40.338	20.2466	8.28569	1.47056	26.3087	15.116
668	88.3773	40.1699	20.1044	8.16557	1.41577	26.5738	14.9847
667	88.3712	40.0566	19.9633	8.06672	1.36974	26.8611	14.849
666	88.2679	39.9018	19.8181	7.94052	1.31461	27.1411	14.7201
665	88.2564	39.7755	19.679	7.83497	1.26924	27.4422	14.5808
664	88.2231	39.6257	19.5433	7.73274	1.21834	27.7067	14.4622
663	88.1587	39.4853	19.407	7.61849	1.17249	28.0019	14.338
662	88.1216	39.3369	19.2629	7.51513	1.12499	28.2855	14.1861
661	88.0683	39.2032	19.119	7.41201	1.08291	28.5611	14.0673
660	88.0114	39.0566	18.99	7.30398	1.04542	28.8588	13.9413
659	87.9804	38.9352	18.8512	7.19346	1.00241	29.1532	13.8117
658	87.944	38.7733	18.7147	7.08961	0.96449	29.4482	13.6833
657	87.9057	38.645	18.5638	6.97855	0.91427	29.7401	13.5538
656	87.8422	38.5051	18.4324	6.87525	0.87868	30.0414	13.4306
655	87.7994	38.3489	18.2915	6.77922	0.84773	30.3511	13.295
654	87.7683	38.2182	18.1654	6.67705	0.80635	30.6504	13.1657
653	87.7008	38.0553	18.0044	6.56347	0.76532	30.9435	13.0471
652	87.6625	37.9203	17.873	6.44696	0.72362	31.2577	12.9104
651	87.6239	37.7905	17.7266	6.35752	0.69421	31.5688	12.773
650	87.5499	37.6284	17.5803	6.24631	0.65331	31.8728	12.6487
649	87.5342	37.4807	17.445	6.14369	0.62455	32.2048	12.5122
648	87.4744	37.3275	17.3039	6.04985	0.59616	32.5175	12.4012
647	87.4695	37.2026	17.1711	5.94872	0.56488	32.8372	12.2638
646	87.3824	37.0546	17.0259	5.84029	0.53368	33.1524	12.133
645	87.3535	36.9113	16.8938	5.74645	0.51156	33.4749	12.0073
644	87.3227	36.7482	16.7499	5.6458	0.48732	33.8153	11.8823
643	87.2649	36.6142	16.6105	5.54304	0.44699	34.132	11.748
642	87.1902	36.4531	16.4622	5.43986	0.42719	34.4574	11.6233
641	87.1541	36.3192	16.3252	5.33376	0.40309	34.7951	11.487
640	87.1279	36.1757	16.1865	5.24374	0.38467	35.1266	11.368
639	87.0768	36.0309	16.0425	5.14073	0.359	35.4748	11.2455
638	87.047	35.884	15.9097	5.04425	0.34207	35.8112	11.1073
637	86.9875	35.7253	15.7784	4.94976	0.32097	36.1568	10.9906
636	86.9236	35.5858	15.6274	4.86151	0.30551	36.4809	10.8633
635	86.8982	35.4632	15.5021	4.75842	0.28905	36.836	10.7294
634	86.8356	35.3138	15.3519	4.66487	0.27424	37.1852	10.6156
633	86.7912	35.1686	15.2337	4.56763	0.25973	37.523	10.4954
632	86.7757	35.0325	15.087	4.48657	0.25429	37.8616	10.3632
631	86.7467	34.8775	14.9388	4.3807	0.23365	38.2304	10.237
630	86.6767	34.7179	14.8005	4.29178	0.22495	38.5959	10.1016
629	86.6577	34.577	14.6665	4.20558	0.22202	38.9607	9.98168
628	86.6275	34.4308	14.5284	4.11467	0.21137	39.2984	9.86172
627	86.5846	34.2756	14.3859	4.01728	0.20585	39.6749	9.73249
626	86.5172	34.1382	14.2467	3.92673	0.20304	40.0231	9.61115
625	86.4849	33.992	14.11	3.83611	0.19865	40.3899	9.48726
624	86.4653	33.8403	13.9757	3.75059	0.20207	40.7513	9.36051
623	86.4022	33.6973	13.8353	3.67161	0.19794	41.1105	9.23923
622	86.3341	33.5513	13.69	3.57257	0.19848	41.4637	9.11576
621	86.3006	33.3902	13.5524	3.49187	0.20282	41.8381	8.99164
620	86.2841	33.254	13.4115	3.40505	0.20362	42.2159	8.86858
619	86.2211	33.0912	13.2772	3.31525	0.20788	42.5743	8.74429
618	86.1845	32.933	13.1406	3.24009	0.21799	42.9415	8.62482
617	86.0487	32.7758	12.9991	3.15437	0.22939	43.3002	8.50287
616	86.0638	32.6222	12.8678	3.07482	0.23865	43.6706	8.38159
615	85.9752	32.4541	12.7176	2.98441	0.24931	44.0339	8.2683
614	85.9469	32.3027	12.5885	2.90953	0.26038	44.4053	8.14419
613	85.8813	32.1557	12.452	2.83626	0.27937	44.7719	8.02005
612	85.8138	31.99	12.3104	2.75115	0.29388	45.1392	7.90365
611	85.7666	31.847	12.1748	2.66899	0.31074	45.5061	7.77835
610	85.7432	31.6754	12.0394	2.59521	0.32974	45.8951	7.66265
609	85.6473	31.5213	11.8944	2.51733	0.35229	46.2655	7.54678
608	85.5955	31.349	11.7482	2.43864	0.36884	46.6371	7.42186
607	85.5253	31.1689	11.613	2.36325	0.39979	46.9943	7.30576
606	85.4471	30.9965	11.4723	2.28558	0.41844	47.3619	7.18976
605	85.3592	30.8381	11.3379	2.21853	0.44864	47.7396	7.06832
604	85.3179	30.6764	11.1953	2.14618	0.47988	48.1122	6.95834
603	85.2384	30.4947	11.0538	2.06825	0.5059	48.4561	6.8405
602	85.1732	30.3334	10.9274	2.00423	0.54215	48.8461	6.72366
601	85.119	30.164	10.7925	1.93563	0.5768	49.231	6.6104
600	85.0589	29.9992	10.6541	1.86279	0.61956	49.6136	6.50107
599	84.9748	29.8248	10.513	1.79049	0.6493	49.9924	6.39294
598	84.9222	29.651	10.3789	1.72928	0.69622	50.3869	6.2845
597	84.8657	29.4998	10.2513	1.66113	0.73107	50.7734	6.16252
596	84.81	29.3378	10.1095	1.59691	0.77169	51.1715	6.06128
595	84.7446	29.1562	9.98277	1.53064	0.82	51.5675	5.94692
594	84.6732	29.0089	9.86195	1.47573	0.87138	51.9612	5.8444
593	84.607	28.8395	9.72031	1.41135	0.92101	52.3605	5.74208
592	84.5248	28.6741	9.5926	1.3549	0.97558	52.7493	5.62701
591	84.4736	28.5271	9.47166	1.29611	1.02582	53.1732	5.52989
590	84.4459	28.3738	9.33912	1.23623	1.07618	53.572	5.41871
589	84.3953	28.2148	9.20803	1.18659	1.1389	53.9966	5.31319
588	84.3257	28.0673	9.08163	1.12454	1.19446	54.4132	5.20981
587	84.2868	27.8993	8.94494	1.06745	1.25929	54.8641	5.10369
586	84.2226	27.7394	8.8222	1.01953	1.32708	55.2827	4.99969
585	84.1421	27.5687	8.69497	0.96657	1.38808	55.6777	4.90072
584	84.0737	27.3971	8.5668	0.9162	1.4562	56.079	4.78996
583	84.0463	27.2333	8.43941	0.86978	1.52986	56.486	4.69472
582	83.9829	27.0687	8.31105	0.82205	1.60306	56.8986	4.59529
581	83.9423	26.9163	8.18524	0.77635	1.67296	57.3083	4.4921
580	83.8834	26.7532	8.06545	0.72866	1.74971	57.729	4.39539
579	83.8108	26.5899	7.93359	0.68543	1.82648	58.1274	4.29738
578	83.764	26.4256	7.81255	0.64214	1.91087	58.5608	4.19746
577	83.7179	26.2584	7.68254	0.60016	1.98641	58.9811	4.10042
576	83.6352	26.0911	7.55925	0.55931	2.07514	59.3939	4.0057
575	83.6053	25.9194	7.43902	0.52719	2.16443	59.7902	3.90869
574	83.5341	25.7479	7.30819	0.48765	2.24923	60.209	3.81774
573	83.4665	25.5847	7.19194	0.45134	2.34304	60.618	3.71702
572	83.4066	25.422	7.07215	0.42028	2.43381	61.0281	3.63167
571	83.351	25.2506	6.95247	0.38203	2.52967	61.4433	3.54083
570	83.2875	25.0932	6.82965	0.35575	2.62833	61.8505	3.44319
569	83.2107	24.9175	6.70919	0.3259	2.72818	62.2517	3.35261
568	83.1231	24.7489	6.58228	0.29255	2.82903	62.6583	3.25573
567	83.0614	24.575	6.46058	0.26641	2.93401	63.0746	3.1705
566	83.0076	24.4018	6.34437	0.23849	3.03681	63.4997	3.0778
565	82.9451	24.2309	6.22137	0.21678	3.15014	63.8966	2.98706
564	82.8696	24.0544	6.10408	0.19527	3.2618	64.3087	2.90964
563	82.7994	23.8913	5.98952	0.17506	3.37522	64.7203	2.82389
562	82.7241	23.7228	5.8739	0.15476	3.49433	65.1464	2.73368
561	82.6602	23.5536	5.7555	0.13838	3.61147	65.5543	2.6537
560	82.5902	23.3741	5.64055	0.1202	3.73061	65.9621	2.57488
559	82.5268	23.2135	5.52622	0.11156	3.85694	66.3732	2.49308
558	82.4499	23.0343	5.41124	0.09735	3.98373	66.7682	2.41427
557	82.3909	22.851	5.2976	0.08581	4.11293	67.1769	2.33143
556	82.3062	22.6835	5.1851	0.07684	4.24509	67.5889	2.25512
555	82.2535	22.5101	5.074	0.06933	4.37923	68.0157	2.18275
554	82.1694	22.3399	4.96294	0.06199	4.51383	68.4232	2.10317
553	82.0991	22.1682	4.84914	0.06179	4.65381	68.8225	2.03159
552	82.0223	21.9994	4.73942	0.05699	4.79159	69.2219	1.95969
551	81.9433	21.8252	4.63187	0.05931	4.9407	69.6305	1.88674
550	81.8355	21.6445	4.52532	0.06272	5.08116	70.0082	1.81796
549	81.7753	21.4688	4.41473	0.06342	5.23563	70.4198	1.74759
548	81.7029	21.3118	4.3162	0.07369	5.38673	70.8266	1.67988
547	81.6478	21.1334	4.21005	0.07803	5.54113	71.2267	1.6194
546	81.5321	20.9495	4.11211	0.08796	5.70299	71.609	1.54921
545	81.4688	20.7696	4.00396	0.09896	5.85865	72.0102	1.48806
544	81.3932	20.5987	3.90277	0.11579	6.02586	72.4112	1.42515
543	81.3449	20.4193	3.79513	0.12947	6.19456	72.8211	1.36023
542	81.2484	20.243	3.69325	0.14819	6.36619	73.2145	1.29962
541	81.172	20.0684	3.59867	0.16732	6.53944	73.6114	1.24257
540	81.0778	19.8978	3.50363	0.19042	6.71612	73.9812	1.18498
539	80.9987	19.7229	3.4006	0.2129	6.89068	74.3881	1.13051
538	80.919	19.5452	3.30469	0.23843	7.0656	74.781	1.07492
537	80.841	19.3746	3.21366	0.26834	7.25426	75.156	1.02411
536	80.7567	19.1962	3.1164	0.2981	7.44685	75.544	0.97085
535	80.6779	19.0157	3.02179	0.33409	7.63355	75.9319	0.91927
534	80.5782	18.8355	2.93297	0.36459	7.83145	76.2959	0.87074
533	80.4983	18.6584	2.83742	0.40295	8.02015	76.6937	0.82474
532	80.4226	18.4792	2.74865	0.44416	8.22265	77.0487	0.77928
531	80.3258	18.3065	2.6611	0.48417	8.42929	77.4233	0.73651
530	80.2511	18.1306	2.5736	0.52734	8.63428	77.8076	0.69343
529	80.1442	17.954	2.49398	0.57902	8.84001	78.1552	0.65679
528	80.0801	17.7745	2.40616	0.62426	9.04077	78.5416	0.61577
527	79.9714	17.5978	2.32486	0.67704	9.26384	78.886	0.57651
526	79.8798	17.4267	2.23977	0.73018	9.47641	79.2402	0.54478
525	79.8096	17.2571	2.16353	0.78627	9.68977	79.6073	0.51081
524	79.7255	17.0816	2.08793	0.84406	9.91767	79.9573	0.47663
523	79.6453	16.902	2.00349	0.90289	10.142	80.3039	0.44591
522	79.554	16.7187	1.92619	0.9687	10.3778	80.6766	0.41593
521	79.4497	16.5388	1.85274	1.03648	10.6091	80.989	0.38935
520	79.3523	16.3648	1.77718	1.10456	10.8464	81.3561	0.36704
519	79.2756	16.1831	1.70454	1.17164	11.0899	81.6891	0.34077
518	79.1725	16.0085	1.6357	1.25012	11.3328	82.0248	0.32255
517	79.0825	15.8346	1.56655	1.32461	11.576	82.3444	0.30297
516	78.9884	15.6636	1.5012	1.40436	11.8285	82.6748	0.2848
515	78.9052	15.4841	1.43349	1.48828	12.0771	82.9978	0.27157
514	78.8023	15.3036	1.3675	1.57094	12.3351	83.3054	0.25657
513	78.6966	15.1381	1.3063	1.65611	12.5899	83.6105	0.24264
512	78.6141	14.9677	1.24389	1.74499	12.8495	83.9373	0.23534
511	78.507	14.7807	1.18034	1.83765	13.1194	84.239	0.2235
510	78.4324	14.6043	1.12465	1.93612	13.3977	84.5589	0.22142
509	78.3361	14.4347	1.06658	2.03419	13.6586	84.8503	0.2152
508	78.2225	14.2656	1.01073	2.12965	13.934	85.1169	0.21241
507	78.1464	14.085	0.95612	2.23534	14.2104	85.4266	0.21247
506	78.0313	13.9157	0.90633	2.34563	14.4858	85.6913	0.21732
505	77.9359	13.7403	0.85746	2.45149	14.7748	85.9601	0.21865
504	77.8321	13.5699	0.80973	2.56117	15.0547	86.2503	0.22634
503	77.7433	13.3949	0.76092	2.67204	15.3502	86.4995	0.23542
502	77.6535	13.226	0.72383	2.79515	15.6485	86.7671	0.24474
501	77.5333	13.0373	0.67552	2.91558	15.9465	87.0266	0.25841
500	77.4437	12.8717	0.63264	3.0392	16.2592	87.2897	0.27239
499	77.3305	12.6982	0.59228	3.16976	16.5557	87.5234	0.28936
498	77.2042	12.5202	0.55535	3.29755	16.864	87.7364	0.31011
497	77.1023	12.3484	0.52189	3.4357	17.176	87.9862	0.32882
496	77.0284	12.1848	0.48958	3.57427	17.4917	88.2161	0.35801
495	76.9164	12.0102	0.4547	3.70792	17.8018	88.43	0.38166
494	76.817	11.8364	0.42963	3.85432	18.1331	88.6697	0.41285
493	76.6977	11.6637	0.40117	3.99858	18.4623	88.855	0.44542
492	76.5713	11.496	0.37816	4.15053	18.7761	89.0382	0.47685
491	76.4841	11.325	0.35643	4.29828	19.1212	89.2421	0.51582
490	76.3564	11.1554	0.33569	4.45601	19.4506	89.4228	0.55416
489	76.2415	10.9765	0.31355	4.61672	19.8052	89.5994	0.59177
488	76.1432	10.8077	0.29852	4.78217	20.1539	89.7974	0.64275
487	76.0121	10.638	0.28033	4.94756	20.5049	89.9529	0.68815
486	75.9075	10.4742	0.27607	5.12268	20.8482	90.0887	0.73317
485	75.7943	10.3046	0.26211	5.28875	21.2044	90.2514	0.78764
484	75.6805	10.1349	0.25742	5.46987	21.5696	90.4035	0.84392
483	75.5779	9.97721	0.25854	5.65346	21.9316	90.5474	0.8996
482	75.4667	9.81085	0.25042	5.82967	22.2846	90.6705	0.95811
481	75.3245	9.65118	0.25265	6.023	22.6484	90.7864	1.02153
480	75.2334	9.48204	0.25458	6.21836	23.0383	90.9099	1.09073
479	75.1006	9.31748	0.26194	6.41195	23.4147	91.0052	1.15887
478	74.9852	9.15255	0.26845	6.61521	23.796	91.0845	1.22817
477	74.8436	8.98251	0.28072	6.81667	24.1848	91.1699	1.3091
476	74.7411	8.81685	0.29059	7.02105	24.5822	91.2552	1.38229
475	74.6138	8.65359	0.30829	7.23782	24.9634	91.3081	1.46233
474	74.4737	8.49538	0.32584	7.44725	25.3624	91.3697	1.54537
473	74.3572	8.33697	0.35133	7.66855	25.7628	91.4452	1.62575
472	74.2329	8.17935	0.37334	7.88795	26.1818	91.484	1.72309
471	74.1085	8.01919	0.40269	8.11875	26.5712	91.4944	1.81175
470	73.9655	7.86166	0.43274	8.33384	26.9695	91.5048	1.90325
469	73.8505	7.69951	0.46348	8.57754	27.3819	91.503	2.00664
468	73.7146	7.53924	0.49801	8.8167	27.8246	91.5293	2.11346
467	73.5842	7.38923	0.54287	9.06417	28.2405	91.5227	2.20832
466	73.4379	7.23215	0.57823	9.31195	28.6569	91.5017	2.3205
465	73.3152	7.07861	0.62721	9.56072	29.0747	91.4485	2.43252
464	73.1758	6.92436	0.67587	9.81186	29.507	91.3941	2.54554
463	73.0598	6.77469	0.72757	10.0711	29.9492	91.3759	2.66722
462	72.8999	6.62621	0.78206	10.3297	30.3859	91.2879	2.7848
461	72.7799	6.47382	0.84089	10.6026	30.8273	91.2051	2.90659
460	72.6406	6.32933	0.89849	10.8582	31.2612	91.1234	3.03015
459	72.5275	6.17731	0.96335	11.1359	31.7169	91.0485	3.16221
458	72.3739	6.02831	1.02963	11.4124	32.1767	90.9202	3.30073
457	72.2161	5.87479	1.09607	11.6981	32.6247	90.7665	3.43848
456	72.0747	5.73401	1.18099	11.9888	33.0902	90.6321	3.58543
455	71.9401	5.58874	1.25619	12.2887	33.5478	90.5055	3.72536
454	71.815	5.44923	1.34242	12.5791	34.0252	90.362	3.86868
453	71.646	5.30318	1.42432	12.8857	34.4864	90.1686	4.02784
452	71.5203	5.17359	1.51303	13.1869	34.955	90.0028	4.18342
451	71.3676	5.03044	1.6029	13.4916	35.4297	89.8134	4.3379
450	71.2314	4.88696	1.70053	13.8047	35.9025	89.5958	4.50296
449	71.0613	4.75417	1.80197	14.12	36.3915	89.3594	4.66768
448	70.9042	4.62982	1.90408	14.4415	36.8445	89.1243	4.83281
447	70.7739	4.49003	2.00618	14.7742	37.3537	88.9095	5.01161
446	70.5979	4.35605	2.12155	15.1036	37.8385	88.6281	5.18732
445	70.4492	4.22142	2.23757	15.4314	38.3424	88.3615	5.37609
444	70.3061	4.0985	2.35702	15.782	38.8357	88.0687	5.55457
443	70.1477	3.97204	2.47857	16.1244	39.3329	87.7765	5.73759
442	69.9896	3.8522	2.60449	16.4661	39.8399	87.4732	5.92485
441	69.8328	3.7286	2.73152	16.8122	40.3366	87.1629	6.12575
440	69.6879	3.61326	2.8707	17.1725	40.8545	86.808	6.32003
439	69.5085	3.49347	3.00588	17.5182	41.3416	86.4794	6.52725
438	69.3397	3.37733	3.14807	17.8858	41.8426	86.1192	6.73771
437	69.1864	3.25892	3.30161	18.2598	42.3656	85.7555	6.9435
436	69.0453	3.1473	3.44918	18.6437	42.8955	85.371	7.16286
435	68.8521	3.03193	3.6031	19.0177	43.404	84.9704	7.37978
434	68.6881	2.91559	3.76378	19.4035	43.9349	84.5305	7.60785
433	68.5252	2.81061	3.92758	19.793	44.4557	84.1049	7.82778
432	68.355	2.70698	4.09772	20.1773	44.9728	83.6289	8.0577
431	68.199	2.60484	4.2747	20.5818	45.5155	83.1839	8.29717
430	68.0206	2.49905	4.45071	20.979	46.0473	82.7084	8.53649
429	67.831	2.41108	4.63207	21.378	46.5623	82.2107	8.76731
428	67.684	2.30685	4.81418	21.7862	47.0883	81.6963	9.01765
427	67.507	2.2125	5.00408	22.1954	47.6166	81.1941	9.26549
426	67.3173	2.12829	5.19727	22.6133	48.1546	80.6753	9.51519
425	67.1459	2.03175	5.4036	23.0497	48.6976	80.1024	9.78002
424	66.9822	1.94902	5.60821	23.4772	49.2232	79.5632	10.0364
423	66.7611	1.86261	5.82042	23.898	49.7569	78.9456	10.3036
422	66.6058	1.7804	6.03365	24.3333	50.313	78.3595	10.5791
421	66.4276	1.71082	6.25182	24.7806	50.8438	77.7795	10.8406
420	66.2746	1.63248	6.48581	25.218	51.4029	77.194	11.115
419	66.0676	1.55851	6.70764	25.6568	51.9238	76.5597	11.4005
418	65.9117	1.49162	6.94233	26.1086	52.4711	75.925	11.6934
417	65.7051	1.43104	7.18583	26.5543	53.0085	75.2669	11.9748
416	65.5232	1.36507	7.4208	27.0099	53.5245	74.5768	12.2685
415	65.3543	1.30312	7.67252	27.4734	54.0901	73.9112	12.5639
414	65.1869	1.24659	7.9327	27.9437	54.6389	73.1853	12.8696
413	64.9914	1.20115	8.19606	28.4336	55.1896	72.465	13.186
412	64.8352	1.15204	8.45412	28.9194	55.7565	71.7583	13.4893
411	64.6538	1.10429	8.73376	29.4067	56.2868	71.0326	13.8097
410	64.4929	1.06885	9.02424	29.899	56.8871	70.337	14.1253
409	64.2812	1.03168	9.29809	30.3698	57.4167	69.5912	14.456
408	64.1193	1.00598	9.60516	30.9077	58.0061	68.8632	14.7861
407	63.9547	0.98086	9.90579	31.4029	58.5634	68.0611	15.1231
406	63.6409	0.95224	10.175	31.8737	58.9846	67.1015	15.452
405	63.6283	0.94061	10.5107	32.4162	59.6795	66.5266	15.79
404	63.4565	0.9293	10.8426	32.9198	60.2188	65.6919	16.1363
403	63.2843	0.92701	11.178	33.4671	60.8184	64.808	16.5408
402	63.0977	0.93076	11.504	33.9928	61.3027	63.9648	16.8954
401	62.9033	0.95114	11.8239	34.5156	61.8287	63.0806	17.2556
400	62.7307	0.95668	12.1706	35.0765	62.3696	62.2492	17.6347

## Sheet: fig 1h
	A1	A2	A3	A4	A5	A6	A7
wavelength (nm)	Retardance (waves)	Retardance (waves)	Retardance (waves)	Retardance (waves)	Retardance (waves)	Retardance (waves)	Retardance (waves)
400	0.15615	0.48839	0.61854	0.71431	0.79802	1.18182	0.65559
403.03	0.15467	0.48412	0.61308	0.70812	0.79169	1.17173	0.64971
406.061	0.15322	0.47993	0.60771	0.70204	0.78545	1.16182	0.64395
409.091	0.15179	0.47581	0.60245	0.69607	0.77932	1.15209	0.63829
412.121	0.1504	0.47177	0.59728	0.6902	0.77329	1.14252	0.63274
415.152	0.14903	0.4678	0.5922	0.68444	0.76735	1.13311	0.62728
418.182	0.14769	0.46389	0.58721	0.67877	0.7615	1.12386	0.62192
421.212	0.14637	0.46006	0.58231	0.6732	0.75574	1.11477	0.61666
424.242	0.14508	0.45629	0.57749	0.66773	0.75007	1.10583	0.61149
427.273	0.14381	0.45258	0.57275	0.66234	0.74449	1.09704	0.60641
430.303	0.14256	0.44893	0.56809	0.65705	0.73899	1.08839	0.60141
433.333	0.14134	0.44535	0.56352	0.65184	0.73357	1.07988	0.5965
436.364	0.14013	0.44182	0.55901	0.64672	0.72824	1.07151	0.59167
439.394	0.13895	0.43835	0.55459	0.64168	0.72298	1.06327	0.58692
442.424	0.13779	0.43494	0.55023	0.63672	0.7178	1.05516	0.58226
445.455	0.13665	0.43159	0.54594	0.63184	0.71269	1.04718	0.57766
448.485	0.13553	0.42828	0.54173	0.62704	0.70766	1.03932	0.57315
451.515	0.13442	0.42503	0.53758	0.62231	0.7027	1.03159	0.5687
454.545	0.13334	0.42183	0.53349	0.61766	0.69781	1.02397	0.56433
457.576	0.13227	0.41868	0.52947	0.61308	0.69299	1.01647	0.56003
460.606	0.13123	0.41557	0.52552	0.60857	0.68823	1.00908	0.55579
463.636	0.13019	0.41252	0.52162	0.60412	0.68354	1.0018	0.55162
466.667	0.12918	0.40951	0.51778	0.59974	0.67892	0.99462	0.54751
469.697	0.12818	0.40654	0.514	0.59543	0.67436	0.98756	0.54347
472.727	0.1272	0.40362	0.51028	0.59118	0.66986	0.98059	0.53949
475.758	0.12623	0.40075	0.50661	0.587	0.66542	0.97373	0.53557
478.788	0.12528	0.39791	0.503	0.58287	0.66104	0.96696	0.53171
481.818	0.12434	0.39512	0.49944	0.57881	0.65672	0.9603	0.5279
484.848	0.12342	0.39236	0.49593	0.5748	0.65246	0.95372	0.52415
487.879	0.12251	0.38965	0.49248	0.57085	0.64825	0.94724	0.52046
490.909	0.12162	0.38698	0.48907	0.56695	0.6441	0.94085	0.51682
493.939	0.12074	0.38434	0.48571	0.56311	0.64	0.93455	0.51323
496.97	0.11987	0.38174	0.4824	0.55933	0.63596	0.92833	0.5097
500	0.11902	0.37917	0.47914	0.55559	0.63196	0.9222	0.50621
503.03	0.11817	0.37664	0.47592	0.55191	0.62802	0.91615	0.50277
506.061	0.11734	0.37415	0.47274	0.54827	0.62412	0.91018	0.49938
509.091	0.11653	0.37169	0.46961	0.54469	0.62028	0.90429	0.49604
512.121	0.11572	0.36926	0.46652	0.54115	0.61648	0.89848	0.49275
515.152	0.11492	0.36687	0.46347	0.53766	0.61273	0.89275	0.4895
518.182	0.11414	0.3645	0.46047	0.53422	0.60902	0.88709	0.48629
521.212	0.11337	0.36217	0.4575	0.53082	0.60536	0.8815	0.48313
524.242	0.11261	0.35987	0.45457	0.52747	0.60175	0.87599	0.48001
527.273	0.11186	0.3576	0.45169	0.52416	0.59818	0.87055	0.47693
530.303	0.11112	0.35536	0.44884	0.52089	0.59465	0.86517	0.47389
533.333	0.11039	0.35315	0.44602	0.51767	0.59116	0.85987	0.47089
536.364	0.10967	0.35096	0.44324	0.51448	0.58771	0.85463	0.46793
539.394	0.10895	0.3488	0.4405	0.51134	0.58431	0.84945	0.46501
542.424	0.10825	0.34668	0.4378	0.50823	0.58094	0.84434	0.46212
545.455	0.10756	0.34457	0.43512	0.50516	0.57762	0.83929	0.45927
548.485	0.10688	0.3425	0.43248	0.50214	0.57433	0.83431	0.45646
551.515	0.1062	0.34044	0.42988	0.49914	0.57108	0.82938	0.45369
554.545	0.10554	0.33842	0.4273	0.49619	0.56787	0.82452	0.45095
557.576	0.10488	0.33642	0.42476	0.49327	0.56469	0.81971	0.44824
560.606	0.10423	0.33444	0.42225	0.49038	0.56155	0.81496	0.44556
563.636	0.1036	0.33249	0.41977	0.48753	0.55844	0.81026	0.44292
566.667	0.10296	0.33056	0.41731	0.48472	0.55537	0.80562	0.44031
569.697	0.10234	0.32865	0.41489	0.48194	0.55233	0.80104	0.43774
572.727	0.10172	0.32677	0.4125	0.47919	0.54933	0.79651	0.43519
575.758	0.10112	0.3249	0.41013	0.47647	0.54636	0.79203	0.43267
578.788	0.10051	0.32306	0.4078	0.47378	0.54342	0.7876	0.43019
581.818	0.09992	0.32124	0.40549	0.47113	0.54051	0.78322	0.42773
584.848	0.09934	0.31944	0.4032	0.4685	0.53764	0.77889	0.4253
587.879	0.09876	0.31767	0.40095	0.46591	0.53479	0.77462	0.4229
590.909	0.09818	0.31591	0.39872	0.46334	0.53198	0.77038	0.42053
593.939	0.09762	0.31417	0.39651	0.4608	0.52919	0.7662	0.41819
596.97	0.09706	0.31245	0.39433	0.4583	0.52644	0.76206	0.41587
600	0.09651	0.31076	0.39218	0.45581	0.52371	0.75797	0.41358
603.03	0.09596	0.30908	0.39004	0.45336	0.52101	0.75392	0.41131
606.061	0.09542	0.30741	0.38794	0.45094	0.51834	0.74992	0.40907
609.091	0.09489	0.30577	0.38585	0.44854	0.5157	0.74596	0.40686
612.121	0.09436	0.30415	0.38379	0.44616	0.51309	0.74204	0.40467
615.152	0.09384	0.30254	0.38175	0.44381	0.5105	0.73816	0.4025
618.182	0.09333	0.30095	0.37973	0.44149	0.50794	0.73433	0.40036
621.212	0.09282	0.29937	0.37774	0.43919	0.5054	0.73054	0.39824
624.242	0.09232	0.29782	0.37576	0.43692	0.50289	0.72678	0.39614
627.273	0.09182	0.29628	0.37381	0.43467	0.5004	0.72307	0.39407
630.303	0.09133	0.29475	0.37188	0.43244	0.49794	0.71939	0.39202
633.333	0.09084	0.29325	0.36997	0.43024	0.4955	0.71575	0.38999
636.364	0.09036	0.29176	0.36808	0.42806	0.49309	0.71215	0.38798
639.394	0.08988	0.29028	0.3662	0.4259	0.4907	0.70859	0.38599
642.424	0.08941	0.28882	0.36435	0.42377	0.48834	0.70506	0.38403
645.455	0.08894	0.28737	0.36252	0.42165	0.48599	0.70157	0.38208
648.485	0.08848	0.28594	0.3607	0.41956	0.48367	0.69811	0.38015
651.515	0.08803	0.28452	0.35891	0.41749	0.48137	0.69469	0.37825
654.545	0.08758	0.28312	0.35713	0.41544	0.4791	0.6913	0.37636
657.576	0.08713	0.28173	0.35537	0.41341	0.47684	0.68795	0.3745
660.606	0.08669	0.28036	0.35363	0.4114	0.47461	0.68463	0.37265
663.636	0.08625	0.279	0.3519	0.40941	0.4724	0.68134	0.37082
666.667	0.08582	0.27765	0.3502	0.40744	0.47021	0.67808	0.36901
669.697	0.08539	0.27632	0.34851	0.40549	0.46803	0.67486	0.36722
672.727	0.08497	0.27499	0.34683	0.40356	0.46588	0.67166	0.36544
675.758	0.08455	0.27369	0.34518	0.40165	0.46375	0.6685	0.36368
678.788	0.08413	0.27239	0.34353	0.39975	0.46164	0.66537	0.36194
681.818	0.08372	0.27111	0.34191	0.39788	0.45955	0.66226	0.36022
684.848	0.08331	0.26984	0.3403	0.39602	0.45748	0.65919	0.35851
687.879	0.08291	0.26858	0.33871	0.39418	0.45542	0.65614	0.35682
690.909	0.08251	0.26733	0.33713	0.39236	0.45338	0.65313	0.35515
693.939	0.08212	0.2661	0.33556	0.39055	0.45137	0.65014	0.35349
696.97	0.08173	0.26487	0.33401	0.38876	0.44937	0.64718	0.35185
700	0.08134	0.26366	0.33248	0.38699	0.44739	0.64425	0.35022

## Sheet: fig 2d
	GCNC⊂A1	GCNC⊂A2	GCNC⊂A3	GCNC⊂A4	GCNC⊂A5	GCNC⊂A6
wavelength (nm)	Transmittance (%)	Transmittance (%)	Transmittance (%)	Transmittance (%)	Transmittance (%)	Transmittance (%)
760	79.4654	83.0045	84.8179	86.1637	87.3518	86.2957
759	79.2307	82.8061	84.7331	86.0784	87.2189	86.282
758	79.065	82.6295	84.6407	86.0793	87.2431	86.4092
757	78.992	82.6289	84.6834	86.1852	87.4314	86.602
756	78.8288	82.6671	84.6523	86.2535	87.6559	86.6593
755	78.6728	82.7141	84.7111	86.3061	87.7823	86.6236
754	78.4612	82.5516	84.7275	86.2502	87.6674	86.4468
753	78.383	82.4464	84.8009	86.2746	87.5632	86.4905
752	78.2964	82.3221	84.868	86.3258	87.5458	86.6581
751	78.1947	82.2767	84.8492	86.4181	87.7087	86.8842
750	78.0794	82.2881	84.7901	86.5233	87.9507	87.0017
749	77.958	82.3695	84.7928	86.6112	88.1611	87.0601
748	77.8363	82.4133	84.9052	86.696	88.2189	87.0204
747	77.7144	82.3753	84.9744	86.6711	88.1025	86.9352
746	77.5805	82.2073	85.0144	86.6182	87.9682	86.972
745	77.3867	82.0529	84.9105	86.5356	87.9382	87.0198
744	77.3172	82.0509	84.8965	86.6145	88.1716	87.2382
743	77.2378	82.1669	84.8693	86.7782	88.522	87.3608
742	77.016	82.1397	84.8201	86.7702	88.5335	87.3102
741	76.7397	81.9266	84.711	86.5855	88.27	87.005
740	76.5622	81.8348	84.6748	86.5013	88.1201	86.8579
739	76.5685	81.8844	84.8712	86.5867	88.1777	87.0627
738	76.4958	81.9267	84.8765	86.6893	88.352	87.2607
737	76.2957	81.8419	84.7681	86.6961	88.4527	87.3183
736	76.019	81.6782	84.5777	86.5705	88.5177	87.1646
735	75.8142	81.6451	84.4849	86.4839	88.4789	86.9775
734	75.7821	81.658	84.5929	86.5204	88.439	86.922
733	75.7799	81.6943	84.7216	86.5413	88.4245	86.9747
732	75.733	81.7474	84.7596	86.6675	88.4778	87.2042
731	75.5956	81.6569	84.6906	86.6928	88.5888	87.2475
730	75.4095	81.582	84.6161	86.7415	88.7359	87.2358
729	75.2579	81.482	84.5099	86.6627	88.7474	87.069
728	75.1506	81.4279	84.5017	86.5826	88.6711	86.9516
727	75.2185	81.5339	84.6658	86.5837	88.6235	87.0745
726	75.2167	81.5657	84.7757	86.6762	88.6282	87.2454
725	75.1162	81.4534	84.7195	86.7433	88.6829	87.2909
724	74.891	81.3161	84.5261	86.7498	88.7993	87.1375
723	74.7628	81.1885	84.3675	86.7557	88.8184	86.9825
722	74.7897	81.2337	84.4775	86.8272	88.8193	86.9674
721	74.7757	81.2643	84.5661	86.7212	88.6463	87.0022
720	74.5906	81.1926	84.5256	86.5049	88.439	86.9727
719	74.437	81.0464	84.4201	86.4238	88.4231	86.8902
718	74.3423	81.0444	84.3649	86.6074	88.6721	86.8887
717	74.3143	81.0717	84.3596	86.8489	88.8479	86.8252
716	74.2012	81.0055	84.3141	86.8597	88.7416	86.6683
715	74.0808	80.9207	84.3017	86.7071	88.4631	86.5316
714	73.9707	80.939	84.4002	86.6251	88.3587	86.6147
713	73.9069	80.9663	84.4512	86.6669	88.5143	86.71
712	73.7748	80.9526	84.413	86.7824	88.7313	86.6555
711	73.6466	80.9114	84.3232	86.8522	88.8402	86.4519
710	73.555	80.8821	84.2844	86.9295	88.7927	86.2768
709	73.4976	80.8907	84.3954	86.9574	88.6581	86.2899
708	73.4469	80.8966	84.501	86.9789	88.5918	86.4311
707	73.3581	80.9315	84.6004	86.9852	88.6949	86.4901
706	73.2327	80.8724	84.5499	87.0498	88.8925	86.3919
705	73.0818	80.8137	84.414	87.0738	89.0013	86.1588
704	72.9352	80.7002	84.2605	86.9543	88.837	85.945
703	72.861	80.6279	84.3412	86.9503	88.6728	85.9653
702	72.8383	80.7312	84.5538	87.0474	88.6516	86.1942
701	72.7138	80.6868	84.5685	87.0383	88.7012	86.1984
700	72.5275	80.5995	84.4129	87.0301	88.828	85.9447
699	72.3663	80.4608	84.2022	86.9527	88.8875	85.6705
698	72.3138	80.4541	84.1464	86.9455	88.8263	85.613
697	72.2833	80.5154	84.3008	86.9329	88.7143	85.7265
696	72.1028	80.3937	84.3893	86.8475	88.544	85.7373
695	71.9057	80.2977	84.3632	86.8457	88.5691	85.6529
694	71.8458	80.3549	84.3258	86.9421	88.8528	85.5666
693	71.8308	80.3797	84.2662	87.0743	89.0374	85.4505
692	71.7917	80.3942	84.2916	87.0495	88.9645	85.4162
691	71.6162	80.2922	84.3632	86.9527	88.778	85.3692
690	71.4075	80.1981	84.4154	86.8726	88.6415	85.3631
689	71.2824	80.1954	84.4543	86.9146	88.7626	85.2819
688	71.2654	80.2311	84.4223	87.039	88.978	85.1701
687	71.2965	80.2903	84.4542	87.1784	89.1391	85.1401
686	71.1939	80.2606	84.4655	87.1362	89.0522	85.0951
685	70.9251	80.0614	84.4709	86.9742	88.7977	85.0057
684	70.6981	79.9735	84.4733	86.8692	88.7459	84.8947
683	70.6561	80.0178	84.5366	86.9881	88.8916	84.8121
682	70.6435	80.0248	84.4871	87.0466	89.0159	84.7135
681	70.4957	79.9112	84.3145	86.9613	88.8897	84.5587
680	70.309	79.7921	84.2859	86.7803	88.7142	84.5198
679	70.1881	79.8325	84.3835	86.774	88.6694	84.4967
678	70.1587	79.8599	84.4554	86.8786	88.7472	84.3883
677	70.0315	79.7614	84.3102	86.8396	88.8037	84.1576
676	69.9298	79.6573	84.1312	86.8238	88.7676	83.9984
675	69.8469	79.6377	84.1789	86.8417	88.71	84.052
674	69.7388	79.6974	84.2974	86.8094	88.6648	84.0886
673	69.6443	79.6619	84.3322	86.757	88.6953	83.962
672	69.5336	79.5939	84.2105	86.7586	88.7805	83.76
671	69.3948	79.4567	84.0538	86.8042	88.7717	83.6101
670	69.2872	79.4056	84.0674	86.9077	88.7346	83.5897
669	69.2113	79.4697	84.2425	86.9967	88.7803	83.6417
668	69.0579	79.4266	84.2732	86.9095	88.7537	83.5262
667	68.9086	79.324	84.147	86.7704	88.7956	83.2536
666	68.7611	79.2092	84.0112	86.7501	88.8075	83.0626
665	68.6792	79.216	84.0453	86.9232	88.8384	83.0515
664	68.5502	79.2245	84.1656	87.0688	88.8342	83.0533
663	68.2982	79.051	84.0696	86.9169	88.6876	82.8336
662	68.1338	78.9534	83.9771	86.786	88.7089	82.5975
661	68.1116	78.9793	83.9718	86.8166	88.8538	82.5025
660	68.0138	78.9801	83.9526	86.9005	88.8842	82.4819
659	67.7811	78.8867	83.8794	86.8735	88.7173	82.3654
658	67.6087	78.8046	83.9167	86.8635	88.6325	82.2246
657	67.5512	78.7844	83.9115	86.8842	88.7096	82.0571
656	67.474	78.7915	83.8975	86.8742	88.8119	81.9549
655	67.3315	78.7753	83.8092	86.8274	88.8343	81.8749
654	67.1256	78.7088	83.7384	86.7666	88.6481	81.7628
653	67.0125	78.69	83.8322	86.7999	88.5383	81.6227
652	66.9748	78.7127	83.9571	86.905	88.6555	81.504
651	66.9189	78.7095	83.9349	86.8999	88.7631	81.3512
650	66.6864	78.5991	83.7549	86.804	88.6904	81.1664
649	66.4534	78.5005	83.6746	86.7183	88.4796	80.9697
648	66.4206	78.5693	83.8774	86.8007	88.4799	80.9558
647	66.3739	78.567	83.955	86.8736	88.5642	80.8075
646	66.1776	78.3989	83.8145	86.7437	88.5579	80.5176
645	65.9771	78.3223	83.7065	86.7033	88.5137	80.3742
644	65.8444	78.3509	83.7961	86.7579	88.4556	80.3142
643	65.7948	78.3516	83.9002	86.8358	88.4592	80.2329
642	65.6547	78.1848	83.8086	86.7215	88.3811	79.9283
641	65.5076	78.1196	83.7405	86.6588	88.41	79.7628
640	65.4598	78.2318	83.8144	86.7762	88.5456	79.8036
639	65.3622	78.2289	83.8826	86.8184	88.5053	79.7748
638	65.2575	78.1052	83.8997	86.7761	88.3959	79.5379
637	65.1663	78.0376	83.8453	86.715	88.3781	79.2956
636	65.0936	78.1119	83.8691	86.7771	88.5223	79.2652
635	65.0029	78.1704	83.9428	86.8645	88.6075	79.2888
634	64.8564	78.0788	83.9247	86.7822	88.4785	79.1678
633	64.6883	77.9443	83.8767	86.6461	88.3168	78.8777
632	64.5911	77.9885	83.9044	86.7191	88.4236	78.7512
631	64.4933	78.11	83.9475	86.8256	88.6019	78.7059
630	64.2623	78.0037	83.8589	86.756	88.4944	78.5452
629	64.1018	77.9145	83.8861	86.6706	88.3449	78.3745
628	64.0796	78.0022	84.008	86.6889	88.4048	78.2315
627	63.9562	78.0976	84.0185	86.7304	88.5308	78.0794
626	63.7024	78.0302	83.9025	86.6828	88.5146	77.879
625	63.5329	77.9569	83.917	86.7443	88.4596	77.7749
624	63.5298	77.998	84.0636	86.8423	88.4702	77.7001
623	63.454	78.0619	84.1245	86.8712	88.5596	77.558
622	63.2711	78.0842	84.0698	86.7862	88.5926	77.3732
621	63.1004	77.9742	84.0645	86.7935	88.5565	77.2216
620	63.0686	77.9604	84.2182	86.9691	88.6149	77.1522
619	63.043	77.988	84.2987	87.0752	88.6283	77.0049
618	62.8512	77.9296	84.1942	86.987	88.5744	76.7768
617	62.6619	77.9142	84.1466	86.936	88.5897	76.6124
616	62.6409	77.9553	84.2571	87.0596	88.6845	76.5325
615	62.526	77.8513	84.2718	87.0648	88.5723	76.326
614	62.3073	77.7549	84.1625	87.0042	88.4622	76.0496
613	62.1234	77.7708	84.1492	87.0337	88.5356	75.9226
612	62.0476	77.8063	84.2074	87.1005	88.655	75.8132
611	61.9253	77.7489	84.1986	87.0991	88.5459	75.55
610	61.7633	77.6611	84.1813	87.0364	88.4068	75.292
609	61.5992	77.6286	84.2042	87.1018	88.4852	75.1457
608	61.437	77.6082	84.1707	87.1559	88.5622	74.9872
607	61.2222	77.5441	84.1011	87.0572	88.3859	74.7227
606	61.0835	77.4708	84.1168	87.0129	88.2626	74.4549
605	60.9655	77.4536	84.1585	87.1047	88.3028	74.3001
604	60.7609	77.3934	84.0723	87.1011	88.3366	74.1211
603	60.5451	77.3105	83.976	86.9758	88.1837	73.8132
602	60.4339	77.3145	83.9856	86.969	88.0935	73.5872
601	60.3379	77.3588	84.0698	87.0691	88.1508	73.4287
600	60.0915	77.202	83.9045	86.98	88.0643	73.1518
599	59.9021	77.1348	83.8054	86.8784	87.9371	72.8709
598	59.8101	77.2007	83.8669	86.8725	87.8758	72.6784
597	59.635	77.1578	83.8398	86.843	87.7864	72.4278
596	59.3567	76.9875	83.7102	86.787	87.6861	72.1149
595	59.2661	76.9867	83.7236	86.8181	87.7229	71.8952
594	59.1821	77.0391	83.7967	86.8333	87.7107	71.7146
593	58.9783	76.9388	83.7646	86.7154	87.5345	71.4525
592	58.7745	76.8253	83.7446	86.6635	87.4971	71.2043
591	58.699	76.8832	83.7953	86.7849	87.6022	71.0544
590	58.5695	76.8426	83.8281	86.7959	87.5861	70.8101
589	58.3664	76.741	83.7821	86.6297	87.4398	70.5128
588	58.2332	76.8371	83.8254	86.6661	87.5229	70.4237
587	58.2252	76.9142	83.9545	86.7881	87.6488	70.2773
586	58.0697	76.8552	83.9643	86.7645	87.5265	69.9766
585	57.9382	76.8579	84.0207	86.7797	87.4526	69.721
584	57.8338	76.9532	84.1273	86.8172	87.516	69.5668
583	57.6947	76.9445	84.1013	86.7602	87.5025	69.31
582	57.5463	76.8753	84.0823	86.7001	87.3924	69.0375
581	57.4459	76.9598	84.1806	86.7678	87.3947	68.8612
580	57.3041	76.9946	84.2361	86.7938	87.3904	68.6457
579	57.1359	76.9233	84.1967	86.7215	87.3646	68.3337
578	57.0084	76.9078	84.1995	86.7052	87.3433	68.0997
577	56.9098	76.9272	84.2788	86.7455	87.3284	67.901
576	56.7069	76.9116	84.2364	86.7197	87.2441	67.6363
575	56.5247	76.8531	84.1952	86.6787	87.2339	67.347
574	56.4286	76.888	84.286	86.7496	87.277	67.131
573	56.2694	76.8412	84.2698	86.7134	87.2049	66.8742
572	56.0614	76.7821	84.1566	86.5823	87.0945	66.5737
571	55.9484	76.8582	84.2392	86.7147	87.1942	66.3729
570	55.8249	76.8624	84.3035	86.7495	87.1488	66.0925
569	55.6471	76.7712	84.2046	86.6705	87.0048	65.7831
568	55.5344	76.8138	84.204	86.6855	87.0626	65.5721
567	55.3845	76.878	84.2477	86.7239	87.0433	65.3079
566	55.2059	76.8352	84.2442	86.7229	86.9378	64.9941
565	55.0865	76.8504	84.2809	86.7597	86.8739	64.7207
564	54.9755	76.8947	84.304	86.7646	86.8798	64.4825
563	54.7464	76.85	84.2474	86.6769	86.7706	64.1322
562	54.5854	76.8483	84.3165	86.6906	86.7018	63.8156
561	54.4877	76.8765	84.4205	86.7406	86.6476	63.5931
560	54.298	76.8368	84.3232	86.666	86.5468	63.2778
559	54.0943	76.8115	84.304	86.609	86.4323	62.9284
558	53.9732	76.8492	84.4634	86.6903	86.4036	62.6739
557	53.8018	76.8017	84.4464	86.5894	86.2769	62.3495
556	53.6347	76.7619	84.4236	86.5396	86.1706	62.0476
555	53.5208	76.8294	84.5609	86.6161	86.1518	61.7836
554	53.364	76.8033	84.5782	86.5965	86.0512	61.4395
553	53.1983	76.7874	84.5716	86.5023	85.9586	61.136
552	53.0927	76.8513	84.6524	86.5267	85.96	60.8905
551	52.9497	76.8252	84.6504	86.4931	85.8374	60.5294
550	52.8127	76.8396	84.6595	86.4512	85.7453	60.1899
549	52.6874	76.927	84.7334	86.4749	85.7518	59.9357
548	52.5195	76.9135	84.6899	86.3809	85.6329	59.5954
547	52.3605	76.8752	84.6332	86.2709	85.5047	59.1771
546	52.2452	76.9809	84.7223	86.3254	85.4796	58.9044
545	52.0565	76.9391	84.6635	86.2622	85.315	58.548
544	51.9252	76.904	84.6255	86.1795	85.2118	58.1747
543	51.7641	76.9792	84.6915	86.1472	85.2008	57.8735
542	51.5737	76.9566	84.6708	86.0705	85.0796	57.5318
541	51.4027	76.9121	84.644	86.0485	84.9436	57.2034
540	51.3341	77.0168	84.7069	86.0723	84.9131	56.9064
539	51.1362	77.0158	84.6737	85.9715	84.7998	56.5415
538	50.9568	77.0134	84.7297	85.9599	84.6886	56.1955
537	50.8715	77.0972	84.7925	86.0051	84.6163	55.8998
536	50.6833	77.0936	84.7252	85.8586	84.4077	55.491
535	50.5229	77.1442	84.8015	85.8656	84.3458	55.1661
534	50.4286	77.2269	84.866	85.9002	84.2436	54.8082
533	50.2659	77.1937	84.8185	85.7717	84.0207	54.4123
532	50.1258	77.2278	84.8541	85.7378	83.9109	54.08
531	49.9959	77.2646	84.9057	85.7198	83.7999	53.7356
530	49.8523	77.2393	84.8633	85.6203	83.5792	53.3293
529	49.7541	77.3026	84.9566	85.6072	83.5086	53.0422
528	49.6299	77.3035	84.9372	85.5005	83.3467	52.6915
527	49.5259	77.3095	84.9333	85.4311	83.1516	52.3512
526	49.4673	77.397	85.0264	85.4329	83.0801	52.0799
525	49.3401	77.3913	85.0016	85.27	82.9532	51.7371
524	49.2453	77.4354	84.9951	85.2277	82.7797	51.392
523	49.1595	77.5223	85.0527	85.2237	82.6253	51.0869
522	49.0036	77.4858	84.9946	85.0515	82.4353	50.7186
521	48.9414	77.5646	85.0049	84.9799	82.3208	50.4024
520	48.8745	77.6446	85.0167	84.9377	82.1706	50.1118
519	48.7428	77.6309	84.9497	84.7735	81.9621	49.7439
518	48.7078	77.734	85.0119	84.7233	81.8601	49.472
517	48.6302	77.7438	84.9595	84.5934	81.6667	49.12
516	48.5394	77.7616	84.9232	84.4821	81.4852	48.8259
515	48.4845	77.8311	84.9653	84.406	81.336	48.5354
514	48.421	77.83	84.8813	84.258	81.0969	48.2312
513	48.383	77.8932	84.8787	84.184	80.9672	47.9885
512	48.3448	77.929	84.8637	84.0718	80.8208	47.7326
511	48.3109	77.9348	84.8308	83.9614	80.6233	47.4846
510	48.2942	78.0269	84.8191	83.8945	80.4788	47.2889
509	48.2545	78.0102	84.7626	83.7348	80.2585	47.0499
508	48.2602	78.0561	84.7702	83.6772	80.1099	46.8392
507	48.2562	78.1202	84.7407	83.6254	79.9355	46.6623
506	48.2455	78.0951	84.6688	83.4583	79.7109	46.4589
505	48.2734	78.1369	84.6961	83.3738	79.5674	46.313
504	48.2769	78.163	84.5948	83.2735	79.3704	46.1512
503	48.3174	78.1659	84.5608	83.1876	79.226	46.0103
502	48.3249	78.1743	84.5199	83.0361	78.9945	45.8781
501	48.3419	78.2109	84.4467	82.9036	78.7832	45.747
500	48.4349	78.2526	84.4008	82.8197	78.6653	45.6721
499	48.5017	78.2862	84.3646	82.7011	78.5128	45.5863
498	48.5682	78.311	84.2874	82.5741	78.2839	45.5418
497	48.6714	78.3454	84.2513	82.46	78.1816	45.5053
496	48.7509	78.3965	84.2133	82.3456	78.0418	45.4886
495	48.8581	78.4393	84.1953	82.2748	77.9199	45.5219
494	48.9892	78.4062	84.1173	82.1056	77.7527	45.5299
493	49.1217	78.439	84.072	81.9868	77.6138	45.5962
492	49.2624	78.4593	84.0321	81.9033	77.5215	45.6972
491	49.3967	78.4357	83.9367	81.749	77.3518	45.7384
490	49.5609	78.4502	83.9133	81.6356	77.2252	45.8545
489	49.7296	78.479	83.8385	81.5383	77.0979	45.958
488	49.9223	78.5118	83.8064	81.45	76.9752	46.0972
487	50.1266	78.4999	83.7348	81.3207	76.8474	46.2435
486	50.3588	78.5708	83.7343	81.2489	76.7785	46.4271
485	50.5603	78.607	83.6619	81.1714	76.6672	46.5897
484	50.8079	78.6471	83.6429	81.0857	76.5653	46.7664
483	51.0539	78.7104	83.6295	81.0154	76.4865	46.9768
482	51.2769	78.7406	83.586	80.9008	76.3728	47.1724
481	51.569	78.7891	83.5643	80.8527	76.2863	47.4225
480	51.8675	78.8212	83.5024	80.7401	76.1819	47.6654
479	52.1728	78.8411	83.4324	80.6264	76.027	47.9436
478	52.4941	78.9153	83.4167	80.5662	75.9652	48.2227
477	52.8046	78.9327	83.3577	80.4566	75.8694	48.5048
476	53.12	78.981	83.3015	80.382	75.7678	48.8452
475	53.4442	78.9994	83.2501	80.2778	75.6761	49.1387
474	53.8118	79.0707	83.1853	80.179	75.5758	49.4816
473	54.1569	79.1368	83.1385	80.0911	75.5225	49.7977
472	54.5251	79.2012	83.0793	79.984	75.4438	50.1503
471	54.9217	79.2541	83.0132	79.9036	75.3702	50.5286
470	55.2924	79.3149	82.9463	79.8332	75.3031	50.8911
469	55.719	79.3696	82.9124	79.7194	75.2741	51.3091
468	56.1166	79.4228	82.833	79.6045	75.1876	51.7012
467	56.5108	79.4319	82.7817	79.5217	75.1214	52.1134
466	56.9088	79.4548	82.7139	79.4266	75.0647	52.507
465	57.3028	79.4642	82.6653	79.3325	75.0057	52.9171
464	57.672	79.4768	82.6092	79.2505	74.9496	53.332
463	58.0698	79.5213	82.5843	79.1587	74.9248	53.7927
462	58.4626	79.5492	82.5587	79.0745	74.9088	54.2403
461	58.86	79.5647	82.5182	79.0312	74.8974	54.6924
460	59.2537	79.5888	82.4448	78.9458	74.852	55.1241
459	59.6696	79.6268	82.3977	78.8659	74.8496	55.6058
458	60.0929	79.6566	82.3296	78.784	74.8043	56.0888
457	60.4709	79.6499	82.2475	78.7227	74.7568	56.5439
456	60.8467	79.6944	82.1722	78.6357	74.7287	57.0081
455	61.2229	79.7131	82.0598	78.5919	74.7027	57.4532
454	61.5993	79.7189	81.99	78.4929	74.6854	57.9138
453	61.9786	79.7238	81.8984	78.4053	74.6647	58.3621
452	62.314	79.6954	81.8286	78.3729	74.6716	58.8051
451	62.7015	79.6956	81.7685	78.3248	74.68	59.2519
450	63.0568	79.6823	81.6475	78.2358	74.6755	59.6829
449	63.4159	79.6748	81.5658	78.1613	74.6768	60.0986
448	63.745	79.6539	81.4719	78.0921	74.6505	60.5073
447	64.0868	79.6837	81.3986	78.0387	74.6373	60.9344
446	64.4109	79.684	81.3287	77.9856	74.6608	61.3659
445	64.7369	79.669	81.2482	77.9291	74.6234	61.7729
444	65.0266	79.6545	81.1713	77.8712	74.6095	62.1569
443	65.3141	79.6158	81.1126	77.7707	74.6075	62.5362
442	65.644	79.6004	81.0752	77.7492	74.6318	62.952
441	65.9249	79.5465	80.9883	77.6941	74.6294	63.3166
440	66.2192	79.4891	80.943	77.6256	74.6286	63.698
439	66.4519	79.446	80.8954	77.5851	74.66	64.0407
438	66.7396	79.4217	80.8284	77.5351	74.687	64.3791
437	66.981	79.4261	80.7366	77.469	74.7205	64.7152
436	67.1573	79.3409	80.5925	77.3587	74.6869	64.9947
435	67.3683	79.3287	80.4845	77.2781	74.6805	65.2887
434	67.5932	79.2918	80.3724	77.2039	74.7022	65.5876
433	67.8066	79.2467	80.2613	77.1341	74.6716	65.8907
432	68.0301	79.2434	80.1864	77.1237	74.7121	66.1678
431	68.2163	79.162	80.0669	77.0551	74.7194	66.4647
430	68.4072	79.0968	79.9901	76.9933	74.681	66.7275
429	68.5703	78.9816	79.9299	76.955	74.6859	66.9862
428	68.7061	78.8449	79.8008	76.8437	74.6159	67.1679
427	68.8879	78.775	79.7648	76.8062	74.6089	67.4262
426	69.0153	78.6782	79.643	76.7083	74.5565	67.6473
425	69.1622	78.6179	79.5601	76.6577	74.5403	67.8754
424	69.2994	78.5491	79.4904	76.5939	74.4922	68.0821
423	69.3941	78.4821	79.3786	76.502	74.4784	68.2659
422	69.4665	78.4337	79.3017	76.4303	74.4441	68.4284
421	69.5802	78.3689	79.1995	76.3551	74.4173	68.6044
420	69.6421	78.282	79.0557	76.2556	74.3648	68.7229
419	69.7192	78.1728	78.9375	76.1903	74.3449	68.8896
418	69.793	78.0533	78.8329	76.0847	74.3368	69.0283
417	69.8527	77.9578	78.7139	75.9942	74.291	69.1335
416	69.9497	77.838	78.6179	75.9041	74.2978	69.2919
415	70.0286	77.7446	78.5396	75.7973	74.2648	69.3845
414	70.0954	77.6658	78.3908	75.6787	74.232	69.4948
413	70.195	77.6629	78.3018	75.5792	74.2238	69.6463
412	70.2479	77.5732	78.1825	75.5483	74.2254	69.7271
411	70.2545	77.5193	78.136	75.4554	74.1954	69.8574
410	70.2286	77.3708	77.998	75.3558	74.1176	69.8896
409	70.239	77.2419	77.874	75.2478	74.0356	69.9717
408	70.3027	77.1717	77.8223	75.1984	74.0228	70.0581
407	70.2665	77.0152	77.6542	75.0432	73.9259	70.0811
406	70.2953	76.9189	77.5642	74.9971	73.8577	70.1371
405	70.2636	76.8595	77.4796	74.9026	73.7841	70.2095
404	70.2727	76.8061	77.3539	74.8243	73.7137	70.1944
403	70.2503	76.6955	77.2661	74.7377	73.6577	70.2327
402	70.1615	76.5616	77.0634	74.571	73.5321	70.1959
401	70.1619	76.4749	76.9634	74.5091	73.4638	70.1672
400	70.1605	76.3525	76.8626	74.3895	73.3889	70.1684

## Sheet: fig 2e
	GCNC⊂A1	GCNC⊂A2	GCNC⊂A3	GCNC⊂A4	GCNC⊂A5	GCNC⊂A6
wavelength (nm)	Transmittance (%)	Transmittance (%)	Transmittance (%)	Transmittance (%)	Transmittance (%)	Transmittance (%)
760	86.6532	82.6111	82.34	80.2993	79.445	77.7554
759	86.6553	82.6904	82.3509	80.1766	79.3889	77.7156
758	86.6764	82.6534	82.2716	80.0659	79.3608	77.575
757	86.8457	82.6327	82.1288	80.029	79.2656	77.3672
756	86.9935	82.4973	82.0048	79.9709	79.1095	77.1687
755	87.0426	82.3394	81.7845	79.8229	78.8631	77.0062
754	87.0769	82.2965	81.6368	79.7113	78.6887	77.0041
753	87.0163	82.324	81.552	79.5567	78.5925	76.9751
752	86.9747	82.3589	81.4797	79.4701	78.5095	76.8859
751	87.0309	82.2843	81.3648	79.4131	78.4499	76.6743
750	87.1602	82.213	81.3515	79.3774	78.3833	76.4717
749	87.1767	82.0384	81.2176	79.2535	78.1972	76.3378
748	87.1998	82.0106	81.1021	79.132	77.9594	76.3038
747	87.1976	82.0607	81.0444	79.018	77.8636	76.4117
746	87.2158	82.1057	80.9955	78.9138	77.735	76.3655
745	87.2656	82.0784	80.9847	78.7707	77.7003	76.2338
744	87.3233	81.9753	80.9548	78.6685	77.6145	76.0258
743	87.3173	81.8601	80.9242	78.5669	77.4621	75.904
742	87.2474	81.7492	80.7855	78.4188	77.3083	75.8229
741	87.2463	81.7756	80.648	78.3041	77.1617	75.8544
740	87.329	81.8572	80.6183	78.275	77.0774	75.854
739	87.4721	81.9083	80.6284	78.1956	77.0635	75.766
738	87.4684	81.7353	80.557	78.0081	76.8599	75.5678
737	87.5098	81.6532	80.506	77.8803	76.7466	75.4768
736	87.3772	81.5043	80.35	77.7133	76.5926	75.3853
735	87.3991	81.5266	80.1346	77.6363	76.5347	75.378
734	87.3667	81.4932	79.9492	77.4795	76.4162	75.2487
733	87.5322	81.5216	79.8791	77.4664	76.3551	75.1557
732	87.5322	81.335	79.7759	77.3436	76.158	74.9658
731	87.5806	81.2304	79.7397	77.235	76.0667	74.8632
730	87.4611	81.1298	79.5824	77.0544	75.8974	74.8662
729	87.4549	81.1499	79.4693	76.9651	75.847	74.8688
728	87.4894	81.1469	79.2755	76.8842	75.7773	74.7823
727	87.4753	81.0263	79.1172	76.7877	75.6815	74.5703
726	87.594	80.9376	79.1765	76.7297	75.5739	74.4276
725	87.5035	80.7585	79.123	76.5389	75.3831	74.3602
724	87.494	80.7682	79.1388	76.4954	75.3003	74.4448
723	87.432	80.715	78.9889	76.3651	75.1898	74.4175
722	87.4867	80.7582	78.8893	76.3315	75.195	74.3353
721	87.5091	80.6559	78.7751	76.2349	75.0503	74.1135
720	87.5867	80.5718	78.7536	76.1519	74.919	74.0311
719	87.4903	80.4257	78.7235	76.0071	74.74	73.9937
718	87.4181	80.3478	78.6237	75.8269	74.5709	73.968
717	87.4902	80.4264	78.6003	75.76	74.5499	73.9869
716	87.5317	80.4214	78.4366	75.7069	74.4947	73.7962
715	87.594	80.3337	78.3164	75.6972	74.4443	73.7183
714	87.5043	80.158	78.1517	75.5785	74.2489	73.6098
713	87.5259	80.1245	78.1679	75.492	74.1205	73.6659
712	87.4535	80.0703	78.0318	75.2761	73.921	73.5966
711	87.4588	80.102	77.9494	75.1848	73.9164	73.5578
710	87.4669	80.023	77.7573	75.0923	73.8486	73.4338
709	87.4459	79.8825	77.6252	75.0413	73.7302	73.3278
708	87.4336	79.7879	77.5652	75.0216	73.6463	73.3688
707	87.3278	79.6614	77.429	74.8584	73.4085	73.3399
706	87.3564	79.724	77.4444	74.7467	73.3472	73.3615
705	87.2969	79.6744	77.3344	74.5699	73.2467	73.2393
704	87.278	79.552	77.1692	74.4024	73.1219	73.0754
703	87.2285	79.4002	77.0614	74.2931	72.9895	73.0356
702	87.1505	79.2432	76.9993	74.1426	72.8054	73.0156
701	87.2223	79.2969	77.0049	74.1032	72.7564	73.0481
700	87.1403	79.1655	76.9346	73.9036	72.616	72.8877
699	87.2022	79.1835	76.9109	73.8004	72.567	72.8125
698	87.1359	79.012	76.7726	73.6208	72.4377	72.7255
697	87.0206	78.8485	76.6235	73.4616	72.2563	72.6636
696	87.1214	78.7793	76.5455	73.3457	72.1834	72.6642
695	87.0546	78.6573	76.4114	73.1663	72.0067	72.4778
694	87.1107	78.649	76.4109	73.0833	71.9185	72.4084
693	87.0951	78.5634	76.2873	73.0304	71.8483	72.3585
692	87.0288	78.3884	76.068	72.8791	71.7019	72.2949
691	87.1069	78.3616	75.9421	72.8017	71.6035	72.3326
690	87.0011	78.1958	75.7489	72.5841	71.39	72.1287
689	87.0559	78.2173	75.6825	72.4942	71.3039	72.0509
688	87.0647	78.1215	75.6	72.4431	71.1963	72.0095
687	86.9898	77.949	75.4116	72.3248	71.0444	71.9636
686	87.0893	77.9498	75.3341	72.2964	71.0092	72.0608
685	86.9952	77.8246	75.1316	72.0853	70.793	71.8908
684	87.0233	77.7874	75.0766	71.9587	70.6774	71.8308
683	87.0534	77.7166	75.0423	71.8612	70.5385	71.793
682	86.9365	77.4885	74.8719	71.669	70.3371	71.69
681	86.9664	77.4813	74.8278	71.6182	70.2629	71.7613
680	86.927	77.3966	74.7137	71.4501	70.1247	71.6784
679	86.847	77.3087	74.5729	71.2678	69.9672	71.5582
678	86.9003	77.278	74.5905	71.2191	69.8736	71.5885
677	86.7757	77.062	74.3953	70.9902	69.6512	71.5164
676	86.7327	76.9261	74.2624	70.8894	69.5264	71.488
675	86.727	76.9086	74.1305	70.7662	69.461	71.4956
674	86.5612	76.7838	73.8838	70.5149	69.2409	71.3188
673	86.565	76.7198	73.7733	70.4066	69.1244	71.3422
672	86.539	76.5777	73.7142	70.2952	68.9695	71.342
671	86.4641	76.367	73.5026	70.1421	68.7951	71.2862
670	86.4682	76.3556	73.3881	70.0517	68.7872	71.2844
669	86.3785	76.272	73.1584	69.8655	68.6309	71.1815
668	86.3259	76.138	72.9711	69.7044	68.4488	71.1016
667	86.4252	76.1068	72.9795	69.6568	68.36	71.1763
666	86.3118	75.9163	72.8464	69.4656	68.1663	71.0581
665	86.2867	75.8583	72.7317	69.3239	68.0768	70.9781
664	86.3277	75.8632	72.6671	69.25	68.0519	70.9904
663	86.2369	75.6941	72.474	69.0409	67.8188	70.8847
662	86.2461	75.5957	72.3943	68.9211	67.6992	70.8505
661	86.2318	75.5296	72.4068	68.8149	67.5924	70.8091
660	86.0627	75.3572	72.2614	68.5485	67.3855	70.6395
659	86.0916	75.2781	72.1406	68.4368	67.319	70.6282
658	86.1629	75.23	72.0772	68.3511	67.2022	70.6382
657	86.0103	74.9814	71.8151	68.1207	66.9295	70.4909
656	85.9754	74.9075	71.7154	68.0012	66.8255	70.4513
655	85.9701	74.8859	71.6375	67.8982	66.7531	70.4539
654	85.8417	74.6339	71.3596	67.673	66.5333	70.3212
653	85.8872	74.4657	71.1881	67.5517	66.3941	70.2986
652	85.9412	74.4022	71.0527	67.4849	66.2759	70.3308
651	85.7455	74.2092	70.8221	67.2574	66.0343	70.1572
650	85.6818	74.1003	70.6678	67.0824	65.8842	70.1321
649	85.8103	74.0752	70.5941	67.0605	65.8315	70.238
648	85.8287	73.8426	70.4207	66.9122	65.6475	70.1566
647	85.6648	73.635	70.23	66.6957	65.4386	70.0121
646	85.6899	73.6009	70.1567	66.5672	65.3457	70.0554
645	85.6071	73.5223	70.0328	66.3807	65.1652	70.0692
644	85.5126	73.3082	69.8303	66.1635	64.9268	69.9844
643	85.5879	73.2185	69.7746	66.1034	64.8083	70.0206
642	85.5273	73.1146	69.6925	65.9362	64.7025	70.0115
641	85.3401	72.9126	69.4732	65.6524	64.4716	69.9567
640	85.3475	72.8438	69.3246	65.4973	64.3303	69.9919
639	85.4429	72.7903	69.2361	65.4312	64.2647	70.0413
638	85.3203	72.6136	69.007	65.2188	64.0363	69.9365
637	85.1849	72.3833	68.7745	64.9839	63.8399	69.8618
636	85.279	72.3601	68.6864	64.8864	63.803	69.9832
635	85.2935	72.2572	68.5025	64.7556	63.643	69.9757
634	85.1494	72.0378	68.22	64.5335	63.3939	69.7937
633	85.0598	71.8796	68.0209	64.3456	63.223	69.6946
632	85.1697	71.8455	67.9676	64.24	63.1976	69.7761
631	85.1214	71.6714	67.7855	64.0608	63.0027	69.7256
630	85.003	71.4591	67.5946	63.8755	62.7441	69.5521
629	84.9783	71.3826	67.4972	63.7574	62.6364	69.5247
628	84.9748	71.3066	67.404	63.5743	62.5252	69.5678
627	84.8393	71.0725	67.1879	63.3443	62.3072	69.5386
626	84.789	70.8899	67.055	63.2039	62.1301	69.5047
625	84.8024	70.8401	67.0029	63.1361	62.0408	69.535
624	84.739	70.7417	66.8209	62.9553	61.882	69.5389
623	84.6019	70.5133	66.5722	62.676	61.6643	69.5232
622	84.6129	70.3481	66.4395	62.5724	61.5407	69.5717
621	84.6557	70.2672	66.3267	62.5185	61.4568	69.6225
620	84.6125	70.1435	66.1158	62.3599	61.2875	69.632
619	84.5055	69.9795	65.8476	62.1041	61.0902	69.5915
618	84.4466	69.7904	65.6579	61.9548	60.9396	69.5898
617	84.4829	69.7064	65.5353	61.895	60.8201	69.6121
616	84.4357	69.5646	65.37	61.7497	60.6693	69.6055
615	84.2936	69.3821	65.1171	61.5052	60.4524	69.5453
614	84.2328	69.2141	64.9145	61.2844	60.3042	69.5311
613	84.2292	69.1113	64.8536	61.2176	60.2121	69.5591
612	84.2066	68.9879	64.7509	61.0745	60.0574	69.5653
611	84.1058	68.7887	64.5684	60.8258	59.843	69.5476
610	84.0314	68.6243	64.3629	60.6085	59.6794	69.5554
609	83.9666	68.4435	64.2099	60.4534	59.5422	69.5573
608	84.0216	68.3729	64.111	60.3308	59.4293	69.6081
607	83.9796	68.2355	63.9098	60.1158	59.2391	69.6363
606	83.8909	68.0356	63.658	59.8691	59.0484	69.6225
605	83.8361	67.8355	63.4266	59.6791	58.8716	69.5862
604	83.8482	67.6962	63.2792	59.5548	58.7612	69.6168
603	83.888	67.6006	63.1124	59.3956	58.6446	69.6699
602	83.8225	67.4394	62.9007	59.2126	58.4931	69.7011
601	83.7385	67.2113	62.659	59.0424	58.3392	69.644
600	83.6421	67.005	62.4524	58.8352	58.1548	69.581
599	83.6251	66.9302	62.3454	58.7024	58.0322	69.6506
598	83.6352	66.7931	62.2234	58.5593	57.8882	69.7485
597	83.5546	66.5954	62.0563	58.4003	57.7459	69.7161
596	83.4496	66.3922	61.8506	58.1649	57.5357	69.659
595	83.3315	66.2039	61.6556	57.9156	57.3293	69.6661
594	83.3036	66.0389	61.5269	57.7781	57.1634	69.7701
593	83.3318	65.8668	61.3708	57.6541	57.0242	69.8857
592	83.2961	65.7098	61.1865	57.4766	56.8812	69.8939
591	83.1709	65.5199	60.9451	57.259	56.6938	69.9161
590	83.1091	65.2973	60.7426	57.0664	56.5485	69.9508
589	83.0452	65.098	60.4932	56.9031	56.3881	69.931
588	83.0846	64.9687	60.3008	56.7231	56.2565	69.9796
587	83.0352	64.8247	60.1295	56.5687	56.1064	70.1033
586	82.9591	64.6779	59.9237	56.4075	55.9712	70.1618
585	82.9179	64.501	59.7228	56.2591	55.8094	70.1297
584	82.8268	64.352	59.5116	56.0767	55.6465	70.1393
583	82.6746	64.1613	59.2937	55.8215	55.4551	70.1636
582	82.6641	63.9514	59.1361	55.6675	55.3063	70.2205
581	82.6856	63.8312	58.9908	55.5237	55.1844	70.276
580	82.6784	63.7114	58.8372	55.3502	55.0679	70.3636
579	82.593	63.5023	58.6397	55.1454	54.9382	70.4593
578	82.5469	63.2912	58.4322	54.9752	54.7892	70.4778
577	82.4623	63.0668	58.1827	54.739	54.5656	70.4335
576	82.3565	62.8745	57.919	54.5499	54.3905	70.4807
575	82.2979	62.6595	57.7051	54.3682	54.2764	70.562
574	82.2828	62.4913	57.5135	54.2284	54.1855	70.5845
573	82.211	62.344	57.2995	54.0619	54.0269	70.5992
572	82.1469	62.1525	57.098	53.8727	53.8596	70.7189
571	82.14	61.9327	56.9008	53.698	53.7216	70.7932
570	82.0373	61.7554	56.6838	53.5049	53.5736	70.779
569	81.919	61.5728	56.5032	53.3202	53.4062	70.8139
568	81.8768	61.3383	56.3267	53.1249	53.2483	70.9328
567	81.83	61.1467	56.1246	52.9569	53.1002	70.9841
566	81.7279	60.9773	55.9266	52.77	52.9447	71.0352
565	81.6702	60.8222	55.7526	52.5903	52.8023	71.1873
564	81.6326	60.5945	55.547	52.4227	52.6842	71.2994
563	81.5609	60.4218	55.2914	52.2722	52.5756	71.3673
562	81.4219	60.2605	55.0744	52.0763	52.4254	71.4372
561	81.3541	60.054	54.8275	51.8959	52.2882	71.539
560	81.2766	59.8468	54.5874	51.7373	52.1634	71.5674
559	81.1451	59.6718	54.3358	51.5415	52.0393	71.6069
558	81.065	59.4492	54.1049	51.3663	51.8866	71.7309
557	81.0142	59.2334	53.9046	51.1744	51.7657	71.8061
556	80.9174	59.0555	53.6997	51.0164	51.6505	71.8441
555	80.8705	58.8362	53.5092	50.8282	51.5288	71.9327
554	80.8305	58.5994	53.3075	50.6309	51.3893	72.0241
553	80.7481	58.4062	53.1106	50.4744	51.2622	72.0402
552	80.6474	58.1842	52.8773	50.2842	51.1584	72.1173
551	80.6181	57.9425	52.6594	50.0984	50.9999	72.2408
550	80.5361	57.7465	52.4475	49.9384	50.8585	72.2983
549	80.4191	57.5623	52.2063	49.7802	50.7605	72.3652
548	80.3492	57.325	51.9539	49.5641	50.6325	72.4767
547	80.3069	57.1153	51.743	49.4068	50.5024	72.5794
546	80.1683	56.9261	51.5461	49.258	50.3774	72.6773
545	80.0825	56.7454	51.3411	49.096	50.2638	72.8341
544	79.9987	56.5107	51.1247	48.9183	50.187	72.9447
543	79.8602	56.2827	50.9583	48.7594	50.0757	73.0558
542	79.7672	56.057	50.7715	48.6004	49.953	73.1792
541	79.6788	55.8305	50.5338	48.4226	49.8399	73.3081
540	79.5418	55.6183	50.3398	48.2675	49.7339	73.3935
539	79.3994	55.3723	50.1239	48.101	49.6393	73.4815
538	79.3187	55.155	49.9091	47.9221	49.5632	73.6245
537	79.2074	54.9429	49.6498	47.7689	49.438	73.6626
536	79.1145	54.7441	49.4204	47.604	49.329	73.7621
535	79.0339	54.4982	49.2009	47.4203	49.2473	73.8424
534	78.9648	54.2916	48.9658	47.2642	49.1855	73.932
533	78.8598	54.0489	48.7577	47.1362	49.0956	74.0338
532	78.8207	53.8001	48.5955	46.9976	49.0065	74.1439
531	78.7266	53.5819	48.3906	46.8337	48.9368	74.2268
530	78.6069	53.3369	48.1722	46.6905	48.847	74.3253
529	78.5447	53.0932	47.9993	46.5446	48.7984	74.4532
528	78.4251	52.8671	47.8128	46.4144	48.7199	74.5741
527	78.2695	52.6544	47.611	46.2834	48.6626	74.6868
526	78.1752	52.4434	47.4213	46.1893	48.6146	74.8442
525	78.0759	52.243	47.2535	46.0708	48.5809	74.9646
524	77.9592	52.0449	47.054	45.9604	48.5479	75.1094
523	77.839	51.836	46.8542	45.8586	48.4958	75.2228
522	77.746	51.6213	46.7207	45.7495	48.4578	75.3713
521	77.6502	51.438	46.5634	45.647	48.4257	75.4958
520	77.5258	51.2141	46.4012	45.542	48.4064	75.5737
519	77.3595	50.9846	46.2536	45.4415	48.3749	75.6339
518	77.257	50.7915	46.1465	45.3827	48.3629	75.7337
517	77.1375	50.5663	45.9859	45.2956	48.3648	75.835
516	77.0035	50.3675	45.8168	45.2154	48.3642	75.9217
515	76.9263	50.1674	45.666	45.1479	48.3418	76.0289
514	76.8354	49.9891	45.5414	45.1041	48.3864	76.1599
513	76.7203	49.8067	45.3853	45.0554	48.4345	76.2693
512	76.6564	49.6726	45.2715	45.0347	48.4522	76.3951
511	76.5817	49.5182	45.1891	45.0106	48.5085	76.5611
510	76.4767	49.3595	45.1167	44.9805	48.5672	76.6575
509	76.3513	49.2174	45.0322	44.9563	48.6084	76.74
508	76.2289	49.058	44.9718	44.9553	48.6567	76.8174
507	76.1216	48.9087	44.8992	44.9337	48.7171	76.9261
506	75.9798	48.7812	44.8298	44.9318	48.7617	76.9705
505	75.8661	48.6897	44.7789	44.9849	48.8757	77.0806
504	75.7665	48.5987	44.7525	45.0221	48.9663	77.1578
503	75.6793	48.5197	44.7052	45.0779	49.0776	77.2296
502	75.5835	48.4674	44.6629	45.1394	49.1785	77.3171
501	75.4641	48.3707	44.6261	45.1909	49.2615	77.3614
500	75.3913	48.3109	44.648	45.2713	49.3695	77.4036
499	75.3294	48.2922	44.716	45.3864	49.5161	77.5025
498	75.2932	48.2787	44.7945	45.5138	49.6759	77.5915
497	75.2476	48.2686	44.8869	45.6489	49.8535	77.6886
496	75.159	48.2565	44.9457	45.7629	50.0045	77.7174
495	75.0784	48.2484	45.0299	45.8913	50.1609	77.747
494	75.0096	48.2678	45.0901	46.0263	50.3469	77.7715
493	74.9259	48.316	45.1716	46.2067	50.5348	77.7926
492	74.8976	48.4009	45.2894	46.4012	50.7875	77.8434
491	74.8628	48.48	45.4338	46.5826	51.0056	77.8923
490	74.7845	48.5843	45.576	46.7947	51.2262	77.9017
489	74.7557	48.6907	45.7767	47.0247	51.4862	77.9492
488	74.7074	48.8137	45.9691	47.2601	51.7606	77.9898
487	74.6841	48.9726	46.2049	47.5364	52.0421	78.0466
486	74.6433	49.1437	46.4315	47.8138	52.3292	78.1014
485	74.6053	49.309	46.6615	48.0939	52.6174	78.1075
484	74.5594	49.4756	46.889	48.4098	52.924	78.1294
483	74.5355	49.6696	47.1389	48.7519	53.244	78.2071
482	74.5121	49.8838	47.3988	49.0728	53.5487	78.2372
481	74.465	50.0602	47.6751	49.419	53.8992	78.2526
480	74.4224	50.274	47.9817	49.7748	54.2574	78.2803
479	74.3925	50.4958	48.3244	50.1454	54.6282	78.3177
478	74.3623	50.7326	48.6806	50.5466	55.0397	78.3269
477	74.2875	50.9896	49.0202	50.9134	55.4235	78.295
476	74.2475	51.2461	49.3559	51.2967	55.8046	78.2904
475	74.2355	51.5144	49.7114	51.6946	56.227	78.2827
474	74.234	51.7978	50.0851	52.1204	56.6748	78.2761
473	74.1838	52.0792	50.4191	52.5271	57.0845	78.2477
472	74.1767	52.3883	50.8119	52.9711	57.5402	78.2451
471	74.1735	52.7006	51.2741	53.4415	57.9675	78.2668
470	74.1681	53.0539	51.7388	53.9217	58.4311	78.2762
469	74.1258	53.3941	52.2117	54.4133	58.8761	78.2709
468	74.1003	53.7719	52.7057	54.9158	59.3332	78.2425
467	74.0791	54.1226	53.1636	55.4293	59.7755	78.201
466	74.0263	54.4771	53.601	55.9318	60.218	78.1517
465	74.0215	54.8286	54.0569	56.4465	60.6948	78.0863
464	73.9891	55.1998	54.4894	56.9289	61.1433	78.0515
463	73.9758	55.5552	54.9861	57.4247	61.6094	78.0209
462	73.9569	55.9537	55.4976	57.9316	62.1212	77.967
461	73.9587	56.3279	56.0307	58.4164	62.5751	77.9202
460	73.926	56.6816	56.4904	58.8641	62.9967	77.8355
459	73.9484	57.1068	57.0365	59.3893	63.4852	77.7888
458	73.941	57.4886	57.5357	59.8496	63.9228	77.7254
457	73.9312	57.902	57.972	60.351	64.3461	77.6254
456	73.8933	58.2954	58.407	60.8225	64.7595	77.5648
455	73.9125	58.6956	58.8476	61.3063	65.1685	77.4818
454	73.8674	59.072	59.2786	61.7564	65.5635	77.3727
453	73.8605	59.4564	59.8095	62.2326	65.9973	77.3308
452	73.8754	59.8537	60.3092	62.7336	66.4008	77.2555
451	73.8063	60.2251	60.7954	63.1765	66.7866	77.1377
450	73.8071	60.6199	61.2679	63.636	67.1988	77.0725
449	73.7961	60.9795	61.7128	64.0608	67.5742	76.9851
448	73.8082	61.3573	62.1255	64.4927	67.9427	76.911
447	73.8019	61.7096	62.5282	64.8798	68.3141	76.7949
446	73.7692	62.0491	62.9683	65.2601	68.6594	76.6718
445	73.7217	62.3968	63.3796	65.6354	68.972	76.5688
444	73.7218	62.7592	63.8321	65.9992	69.2973	76.4564
443	73.6783	63.1129	64.247	66.3859	69.5995	76.3313
442	73.6694	63.4535	64.6419	66.761	69.9307	76.2391
441	73.6336	63.7676	64.9761	67.1247	70.1857	76.1254
440	73.6119	64.0954	65.2797	67.4766	70.5056	76.0312
439	73.6134	64.4128	65.618	67.8101	70.7791	75.9312
438	73.5892	64.6995	65.9423	68.1384	71.0475	75.8063
437	73.5295	64.9819	66.3263	68.4411	71.2699	75.7087
436	73.5187	65.277	66.6912	68.7418	71.5371	75.579
435	73.4852	65.5258	67.0232	69.0001	71.7703	75.4587
434	73.4195	65.794	67.3305	69.2507	71.9887	75.3468
433	73.3862	66.0654	67.6078	69.5258	72.2172	75.2147
432	73.3573	66.3148	67.855	69.7232	72.4277	75.0921
431	73.3089	66.5541	68.1311	69.9651	72.6465	74.9569
430	73.2784	66.8348	68.4255	70.176	72.8017	74.8337
429	73.2025	67.041	68.7269	70.392	72.9418	74.6716
428	73.1258	67.2785	69.0225	70.5802	73.1282	74.5459
427	73.0438	67.4475	69.2683	70.7766	73.2689	74.3936
426	72.9883	67.6888	69.4703	70.9892	73.3857	74.2994
425	72.8992	67.8905	69.6423	71.177	73.5236	74.1353
424	72.8397	68.0875	69.8167	71.3779	73.6707	74.0527
423	72.7676	68.2591	69.9915	71.5373	73.7873	73.9223
422	72.6667	68.4301	70.2035	71.6949	73.8853	73.7543
421	72.6149	68.5869	70.4286	71.8303	73.9877	73.6074
420	72.5392	68.7017	70.6165	71.9237	74.0851	73.4383
419	72.481	68.8486	70.7649	72.0475	74.1301	73.2798
418	72.3372	68.952	70.8796	72.0961	74.1889	73.1255
417	72.257	69.0907	70.9632	72.1791	74.2473	72.9514
416	72.1709	69.226	71.0893	72.2911	74.3131	72.8134
415	72.0844	69.352	71.2626	72.3507	74.3495	72.6776
414	71.9428	69.4244	71.4108	72.4269	74.3614	72.4967
413	71.8642	69.5353	71.5641	72.5184	74.3982	72.3542
412	71.7372	69.5983	71.6606	72.6055	74.4282	72.2194
411	71.6507	69.6909	71.7017	72.6626	74.4535	72.0481
410	71.5277	69.761	71.7339	72.7446	74.4531	71.8768
409	71.4095	69.8022	71.7695	72.7371	74.4523	71.6907
408	71.2869	69.8866	71.8724	72.7844	74.4592	71.5311
407	71.1599	69.9165	71.9692	72.7709	74.4438	71.3589
406	71.1215	70.0152	72.0819	72.8264	74.4697	71.245
405	70.9379	69.9839	72.0411	72.7516	74.3995	71.0343
404	70.7854	70.0035	71.9981	72.7431	74.3415	70.8622
403	70.7195	70.041	72.0073	72.7372	74.2801	70.6916
402	70.5537	70.0537	72.0068	72.6528	74.2067	70.5141
401	70.3843	70.0777	72.0442	72.6638	74.1151	70.3471
400	70.2428	70.0975	72.0483	72.6555	74.0652	70.1406

## Sheet: fig 2g
	GCNC⊂A1	GCNC⊂A2	GCNC⊂A3	GCNC⊂A4	GCNC⊂A5	GCNC⊂A6
wavelength (nm)	Reflectance (%)	Reflectance (%)	Reflectance (%)	Reflectance (%)	Reflectance (%)	Reflectance (%)
400	0.82463	0.00402	0.41645	0.82858	0.72943	0.94895
401	1.01503	0.00329	0.40441	0.74107	0.5885	1.11281
402	1.18794	0.00277	0.38899	0.65408	0.47835	1.25797
403	1.30505	0.00247	0.36053	0.5756	0.40733	1.35638
404	1.36551	0.00265	0.32047	0.51542	0.37327	1.40549
405	1.41719	0.0037	0.28767	0.48095	0.37127	1.4385
406	1.45105	0.00581	0.27227	0.46564	0.40145	1.44758
407	1.37027	0.00899	0.25341	0.46126	0.47949	1.36359
408	1.24088	0.01257	0.2249	0.48722	0.61385	1.2404
409	1.16144	0.01707	0.21692	0.55007	0.74804	1.15211
410	0.98111	0.02367	0.21492	0.58844	0.86376	0.9778
411	0.77355	0.02868	0.19721	0.64277	1.04775	0.77854
412	0.64519	0.03526	0.20871	0.74535	1.1802	0.64602
413	0.44464	0.04285	0.20575	0.75856	1.26207	0.45157
414	0.31985	0.04644	0.20677	0.84764	1.40095	0.31756
415	0.21382	0.05559	0.22285	0.86761	1.3991	0.20296
416	0.15149	0.05582	0.21361	0.89061	1.44717	0.12229
417	0.14592	0.06457	0.23613	0.90555	1.39235	0.09288
418	0.18324	0.06144	0.22256	0.88172	1.3408	0.09947
419	0.27855	0.06828	0.23925	0.85631	1.23403	0.16431
420	0.41884	0.06341	0.22997	0.82111	1.11562	0.25987
421	0.57582	0.06481	0.22689	0.74396	0.98009	0.39432
422	0.8131	0.06376	0.23272	0.7107	0.83702	0.58907
423	0.98625	0.05656	0.20825	0.62112	0.70363	0.7352
424	1.21778	0.05891	0.21161	0.56508	0.59073	0.97134
425	1.4508	0.05336	0.20015	0.51179	0.48338	1.18706
426	1.59112	0.04794	0.17741	0.45294	0.42895	1.3206
427	1.71605	0.04955	0.17036	0.40965	0.39825	1.50973
428	1.8505	0.04854	0.16153	0.38658	0.39096	1.70099
429	1.92573	0.04538	0.14258	0.37724	0.43822	1.78198
430	1.87136	0.0467	0.12559	0.36868	0.52301	1.78267
431	1.75807	0.05222	0.11557	0.36842	0.60543	1.79299
432	1.66485	0.0581	0.10828	0.39058	0.6989	1.81517
433	1.56902	0.06298	0.09954	0.43268	0.83216	1.78485
434	1.40651	0.06858	0.08916	0.47687	0.99585	1.65533
435	1.16889	0.0763	0.07965	0.50757	1.14579	1.45439
436	0.90826	0.08627	0.07281	0.52644	1.24843	1.23486
437	0.66852	0.09785	0.06879	0.54284	1.30809	1.022
438	0.46391	0.11025	0.06696	0.56109	1.34268	0.81794
439	0.29675	0.12276	0.06657	0.5794	1.36024	0.62064
440	0.17089	0.13487	0.06703	0.59334	1.35841	0.4335
441	0.09367	0.14617	0.0679	0.5988	1.33184	0.26599
442	0.07302	0.15623	0.06884	0.59348	1.27754	0.13059
443	0.11434	0.16461	0.06957	0.57706	1.19669	0.03946
444	0.21916	0.17079	0.06986	0.55101	1.09422	0.0022
445	0.38567	0.17434	0.06958	0.51808	0.97727	0.0246
446	0.61089	0.17524	0.06882	0.48185	0.85362	0.10876
447	0.89288	0.17433	0.06794	0.44582	0.73031	0.25562
448	1.22872	0.17346	0.06748	0.41211	0.61332	0.46987
449	1.60332	0.17486	0.06773	0.38007	0.5087	0.76204
450	1.97698	0.17936	0.06807	0.34691	0.42379	1.1353
451	2.30373	0.18369	0.06662	0.31151	0.36585	1.55242
452	2.58526	0.18021	0.06189	0.27834	0.33984	1.93661
453	2.88491	0.16597	0.05536	0.25561	0.34808	2.27271
454	3.22471	0.15149	0.05029	0.24751	0.38454	2.67164
455	3.43402	0.14809	0.04753	0.24516	0.43172	3.21341
456	3.39706	0.15209	0.04376	0.23699	0.49285	3.68011
457	3.38713	0.14587	0.03713	0.23423	0.6032	3.83518
458	3.56553	0.13147	0.03141	0.25403	0.75816	4.0267
459	3.45585	0.13006	0.028	0.27434	0.84268	4.4656
460	3.0094	0.13581	0.02342	0.26924	0.90563	4.52326
461	2.89546	0.12928	0.01829	0.28811	1.09801	4.29907
462	2.73427	0.12937	0.01517	0.32759	1.21002	4.47325
463	2.12036	0.14036	0.01201	0.31302	1.17642	4.24606
464	1.85727	0.14094	0.00875	0.3314	1.35182	3.75964
465	1.50502	0.15266	0.00682	0.36389	1.36805	3.66957
466	0.99251	0.1666	0.00497	0.33019	1.28452	2.99926
467	0.73314	0.17768	0.00348	0.36669	1.40891	2.5656
468	0.37235	0.20305	0.0028	0.34154	1.22585	2.04596
469	0.15881	0.21544	0.00199	0.33559	1.22897	1.41518
470	0.03397	0.2527	0.00194	0.33347	1.09371	0.97707
471	0.04098	0.26436	0.00166	0.29796	0.9731	0.47169
472	0.20905	0.31489	0.00202	0.29769	0.8528	0.17428
473	0.53539	0.32118	0.00195	0.25565	0.6982	0.0075
474	1.08697	0.3863	0.00256	0.24609	0.57071	0.06847
475	1.80863	0.37977	0.00246	0.21082	0.44057	0.36262
476	2.72706	0.45819	0.00317	0.19207	0.33425	1.0398
477	3.93507	0.43749	0.00301	0.16994	0.25555	1.87195
478	5.14201	0.50677	0.00359	0.14779	0.21049	3.22426
479	6.64103	0.50357	0.00365	0.13766	0.19763	4.91231
480	8.48728	0.50612	0.00383	0.12316	0.24216	6.40658
481	9.52876	0.57399	0.00436	0.1165	0.29036	9.48172
482	12.0973	0.49544	0.00432	0.11911	0.42155	10.9604
483	13.5923	0.55402	0.00494	0.1142	0.5719	13.8761
484	14.1947	0.54351	0.00547	0.11969	0.66346	17.7151
485	18.0436	0.46579	0.00592	0.13535	0.96627	18.6846
486	18.7216	0.51546	0.0068	0.13307	1.15599	22.4148
487	18.139	0.48887	0.00776	0.14095	1.18286	26.8191
488	22.4098	0.4016	0.00878	0.16757	1.57505	27.2205
489	24.8717	0.40864	0.00986	0.17033	1.95399	29.7446
490	21.9109	0.419	0.01107	0.16304	1.79225	34.9909
491	22.7799	0.34324	0.01259	0.18208	1.89721	36.6761
492	28.3063	0.29157	0.01405	0.21078	2.48008	36.3141
493	30.0626	0.29064	0.01509	0.20634	2.81624	38.9749
494	26.0025	0.28784	0.01599	0.18914	2.48126	43.5401
495	24.3931	0.2434	0.01717	0.19271	2.32209	45.485
496	27.2291	0.19617	0.01845	0.21646	2.60998	44.4825
497	32.52	0.17207	0.0193	0.23751	3.1917	44.2531
498	34.764	0.1653	0.01948	0.23286	3.5074	46.3028
499	31.8656	0.16227	0.01915	0.2127	3.23774	49.4943
500	28.1753	0.15203	0.01859	0.19739	2.83424	51.7477
501	26.3328	0.13566	0.01797	0.19335	2.61267	51.9126
502	26.4812	0.12127	0.01726	0.1984	2.59428	50.6094
503	28.1037	0.11369	0.01642	0.20781	2.72179	49.1047
504	30.5352	0.11396	0.01541	0.21657	2.92355	48.1461
505	33.0403	0.12183	0.01426	0.22106	3.12231	47.8505
506	35.001	0.13701	0.01305	0.22016	3.25408	48.0094
507	36.1452	0.15926	0.01188	0.21491	3.29192	48.3315
508	36.564	0.18829	0.01088	0.20707	3.24744	48.5651
509	36.5215	0.22372	0.01018	0.19812	3.14987	48.5404
510	36.2626	0.26505	0.00988	0.18887	3.02557	48.1653
511	35.9265	0.31158	0.01011	0.17963	2.88965	47.3996
512	35.5344	0.3623	0.01096	0.17033	2.74607	46.2276
513	35.0031	0.41581	0.01252	0.1607	2.59049	44.6448
514	34.1692	0.47045	0.01483	0.15031	2.41393	42.6658
515	32.848	0.52481	0.01794	0.1387	2.20799	40.3499
516	30.9451	0.57883	0.02184	0.12562	1.97224	37.8297
517	28.5824	0.63499	0.02656	0.11133	1.72005	35.3186
518	26.123	0.69927	0.03219	0.09672	1.47653	33.0809
519	24.042	0.78122	0.03894	0.08307	1.26792	31.3708
520	22.7494	0.89258	0.04721	0.07148	1.11091	30.3438
521	22.4844	1.04108	0.05737	0.06244	1.00876	29.8973
522	23.2038	1.21115	0.06909	0.05556	0.95005	29.3788
523	24.2385	1.33907	0.08056	0.04961	0.90201	27.5475
524	24.0068	1.35665	0.08925	0.04295	0.81158	23.8217
525	21.5308	1.30073	0.09524	0.03499	0.66027	19.5045
526	18.3559	1.27884	0.10239	0.02714	0.50547	16.2364
527	16.3598	1.36637	0.11537	0.02098	0.3982	14.5184
528	15.8384	1.56321	0.13421	0.01668	0.33748	13.7626
529	15.6896	1.69651	0.14812	0.01339	0.29408	12.2879
530	14.1722	1.58461	0.1481	0.01027	0.23747	9.38013
531	11.766	1.43389	0.14721	0.00738	0.17826	6.82106
532	10.1929	1.45896	0.16061	0.00523	0.14225	5.44618
533	9.37602	1.60629	0.18026	0.00395	0.12811	4.59506
534	8.16268	1.54852	0.17754	0.00318	0.1186	3.2906
535	6.57235	1.33386	0.16594	0.00241	0.10869	1.9964
536	5.47657	1.28732	0.17561	0.00191	0.11244	1.25929
537	4.56812	1.33938	0.18818	0.00201	0.12735	0.78043
538	3.49006	1.18998	0.171	0.00204	0.1356	0.34863
539	2.68127	1.02651	0.16284	0.00188	0.15019	0.1114
540	2.04387	1.00906	0.17386	0.00229	0.17726	0.05051
541	1.37028	0.91337	0.15918	0.00254	0.18637	0.10758
542	0.9162	0.76379	0.14467	0.00237	0.20226	0.25491
543	0.57496	0.71112	0.14999	0.00286	0.23293	0.51398
544	0.27984	0.61999	0.13334	0.00297	0.22889	0.80508
545	0.12065	0.52084	0.12279	0.00274	0.24686	1.10302
546	0.03344	0.46882	0.12257	0.00325	0.26645	1.49351
547	0.01836	0.39396	0.10545	0.003	0.24787	1.78844
548	0.07311	0.34793	0.10395	0.003	0.27531	2.13862
549	0.16682	0.30523	0.09592	0.00331	0.25933	2.41632
550	0.31779	0.27549	0.08914	0.00299	0.25532	2.66786
551	0.509	0.26089	0.08963	0.00339	0.26455	2.9078
552	0.6663	0.24879	0.08262	0.00334	0.23294	3.00221
553	0.96809	0.26288	0.08813	0.00358	0.24953	3.22842
554	1.07774	0.26555	0.0843	0.00396	0.21295	3.13571
555	1.44051	0.30631	0.09363	0.00425	0.2206	3.32947
556	1.51505	0.32123	0.09376	0.00491	0.19083	3.09914
557	1.87088	0.38432	0.10702	0.0055	0.18819	3.21491
558	1.92229	0.40802	0.11046	0.00635	0.16492	2.90972
559	2.24164	0.48947	0.12824	0.00739	0.15718	2.93768
560	2.248	0.51531	0.13323	0.00835	0.13707	2.58736
561	2.53969	0.61426	0.15663	0.00992	0.12913	2.55687
562	2.46534	0.6313	0.16043	0.01093	0.1102	2.17196
563	2.74282	0.74953	0.19058	0.01304	0.10458	2.11767
564	2.57956	0.74688	0.19086	0.01406	0.08687	1.72058
565	2.81407	0.8797	0.22622	0.0165	0.08357	1.65092
566	2.62214	0.86138	0.22537	0.01783	0.06887	1.29309
567	2.71964	0.97928	0.25647	0.01986	0.06599	1.18706
568	2.6147	0.98326	0.26677	0.02232	0.05691	0.9316
569	2.49467	1.02978	0.27668	0.02293	0.05231	0.77705
570	2.50805	1.10654	0.31128	0.02687	0.05006	0.64392
571	2.25998	1.05472	0.29597	0.02653	0.04405	0.47922
572	2.21593	1.16859	0.33599	0.02961	0.04533	0.41862
573	2.06459	1.1097	0.33169	0.03158	0.04252	0.31582
574	1.83723	1.12555	0.33148	0.03084	0.04137	0.27426
575	1.76775	1.17511	0.36747	0.03526	0.04472	0.26337
576	1.55884	1.08155	0.34063	0.03446	0.04244	0.24595
577	1.35554	1.11702	0.35297	0.03442	0.04409	0.2831
578	1.26204	1.10185	0.37266	0.03844	0.04848	0.3325
579	1.06334	1.01161	0.33983	0.03616	0.04638	0.37782
580	0.88016	1.02258	0.34866	0.0358	0.04849	0.47108
581	0.78405	0.98687	0.36084	0.0392	0.05382	0.56678
582	0.63436	0.89756	0.32729	0.03677	0.05172	0.64646
583	0.48237	0.87359	0.32112	0.03477	0.05174	0.76238
584	0.39545	0.84156	0.33242	0.03729	0.0574	0.88318
585	0.30707	0.76345	0.30761	0.03647	0.05707	0.97775
586	0.20884	0.7087	0.28339	0.03286	0.05342	1.07788
587	0.14428	0.6771	0.28555	0.03287	0.05606	1.18799
588	0.10272	0.62808	0.28012	0.03426	0.05941	1.28851
589	0.06664	0.56987	0.25444	0.0321	0.0557	1.36646
590	0.04373	0.52682	0.23695	0.02934	0.05199	1.42635
591	0.03929	0.49622	0.23509	0.02939	0.05348	1.48492
592	0.05116	0.46676	0.2307	0.03062	0.05502	1.5536
593	0.07412	0.43518	0.21515	0.02994	0.05128	1.5967
594	0.10221	0.40736	0.20024	0.02819	0.04636	1.59178
595	0.14009	0.39081	0.19567	0.02794	0.04474	1.57494
596	0.19719	0.38618	0.19807	0.02967	0.04504	1.58347
597	0.2697	0.3883	0.19899	0.0319	0.04346	1.59962
598	0.33677	0.38981	0.19516	0.03309	0.03915	1.57107
599	0.39029	0.39152	0.19124	0.03368	0.03483	1.49411
600	0.447	0.40129	0.19327	0.03514	0.03221	1.41369
601	0.52407	0.4243	0.20292	0.03838	0.03074	1.35991
602	0.62081	0.45911	0.21739	0.04317	0.02906	1.32484
603	0.71665	0.49775	0.23183	0.04843	0.0264	1.27719
604	0.78911	0.5315	0.24283	0.05301	0.02311	1.19617
605	0.83601	0.55961	0.25121	0.05674	0.02004	1.09278
606	0.8723	0.58903	0.2609	0.0604	0.01757	0.99186
607	0.913	0.62692	0.27545	0.06499	0.01563	0.90778
608	0.96433	0.67587	0.2962	0.07111	0.01393	0.84084
609	1.02345	0.73347	0.32215	0.07884	0.01229	0.7842
610	1.08179	0.7936	0.35051	0.08769	0.01061	0.7303
611	1.12983	0.8491	0.37784	0.09682	0.00897	0.67499
612	1.16136	0.89505	0.40137	0.10539	0.00744	0.61879
613	1.17493	0.93064	0.42015	0.11285	0.00612	0.56525
614	1.17259	0.95838	0.43492	0.11913	0.00502	0.51834
615	1.15774	0.98179	0.44728	0.12448	0.00411	0.48066
616	1.13358	1.00354	0.45876	0.12928	0.00337	0.45325
617	1.10254	1.0249	0.47032	0.13385	0.00276	0.43606
618	1.06615	1.04579	0.48228	0.1384	0.00226	0.4285
619	1.02537	1.06537	0.49448	0.14297	0.00184	0.42981
620	0.98077	1.08242	0.50645	0.14753	0.00151	0.43916
621	0.93274	1.09576	0.5176	0.15194	0.00124	0.45574
622	0.88168	1.10443	0.52735	0.15609	0.00103	0.47875
623	0.82804	1.10778	0.5352	0.15982	0.000873639	0.50736
624	0.77235	1.10551	0.54079	0.16302	0.00076517	0.54076
625	0.71524	1.09759	0.54389	0.1656	0.000694118	0.57814
626	0.65744	1.08421	0.54444	0.16753	0.000652477	0.61871
627	0.5997	1.06578	0.54251	0.16881	0.00063296	0.6617
628	0.54276	1.04282	0.53833	0.16951	0.000629299	0.70641
629	0.48732	1.01599	0.53223	0.16973	0.000636363	0.75218
630	0.43396	0.98608	0.52469	0.16962	0.00065002	0.79838
631	0.3831	0.95392	0.51626	0.16936	0.000666764	0.84439
632	0.33497	0.92038	0.5075	0.1691	0.000683135	0.8895
633	0.28968	0.88624	0.49887	0.16894	0.000695122	0.93279
634	0.24721	0.85208	0.49061	0.16886	0.000697889	0.97306
635	0.20762	0.81812	0.48254	0.16863	0.000686476	1.0087
636	0.17114	0.78418	0.47401	0.16782	0.0006582	1.03782
637	0.1383	0.74975	0.46388	0.16581	0.000616922	1.05861
638	0.10989	0.71434	0.45086	0.16202	0.000577419	1.07018
639	0.08678	0.6779	0.43411	0.15623	0.000565739	1.07344
640	0.06958	0.64121	0.41389	0.1489	0.000612121	1.07154
641	0.05852	0.60573	0.39189	0.1412	0.000739195	1.0691
642	0.05355	0.57327	0.37098	0.13465	0.000953535	1.07011
643	0.05455	0.54561	0.35418	0.13053	0.00125	1.07563
644	0.06142	0.52392	0.34349	0.12935	0.00159	1.08225
645	0.07367	0.50796	0.33858	0.13045	0.00197	1.08236
646	0.08978	0.49557	0.33644	0.13194	0.00236	1.06695
647	0.10739	0.48389	0.33266	0.13151	0.0028	1.03187
648	0.12523	0.47233	0.32472	0.12831	0.00337	0.98402
649	0.14499	0.46359	0.3145	0.12413	0.00414	0.93893
650	0.17075	0.4615	0.30741	0.12228	0.00515	0.90893
651	0.20559	0.46845	0.30852	0.12502	0.00635	0.8935
652	0.247	0.48331	0.31822	0.13173	0.00764	0.87867
653	0.28486	0.49982	0.33021	0.13846	0.00888	0.84613
654	0.31084	0.51187	0.33639	0.14115	0.01004	0.79181
655	0.33173	0.5223	0.33685	0.14096	0.0114	0.7351
656	0.36348	0.5402	0.34102	0.1438	0.01325	0.69723
657	0.41209	0.57139	0.35784	0.15373	0.01562	0.67859
658	0.46119	0.61054	0.38414	0.16762	0.01799	0.65918
659	0.48609	0.6414	0.40387	0.17649	0.01971	0.61965
660	0.49413	0.66019	0.40994	0.17827	0.0212	0.57027
661	0.51868	0.68387	0.41804	0.18314	0.02363	0.53729
662	0.56822	0.72686	0.44544	0.19904	0.02724	0.52484
663	0.60649	0.77836	0.48321	0.21837	0.03043	0.51131
664	0.60514	0.80924	0.50174	0.22538	0.03183	0.48
665	0.6028	0.82437	0.50323	0.22563	0.03346	0.44994
666	0.6374	0.85654	0.52309	0.23899	0.03752	0.44144
667	0.67418	0.91231	0.56862	0.26436	0.04216	0.44181
668	0.66148	0.94985	0.59556	0.27517	0.04356	0.42704
669	0.64166	0.95695	0.59036	0.27115	0.04424	0.4095
670	0.66721	0.97889	0.60586	0.28416	0.04882	0.41306
671	0.68882	1.03132	0.65601	0.31341	0.05425	0.42338
672	0.65344	1.05895	0.67582	0.3192	0.05435	0.41639
673	0.63157	1.05362	0.66023	0.31105	0.05475	0.41404
674	0.65641	1.07435	0.68455	0.33175	0.06098	0.43374
675	0.64302	1.11707	0.73278	0.35824	0.06492	0.44513
676	0.59116	1.11685	0.72293	0.34704	0.06241	0.44153
677	0.59073	1.10525	0.71055	0.34663	0.0655	0.46118
678	0.59517	1.13374	0.75626	0.37912	0.07257	0.48661
679	0.53872	1.14368	0.76723	0.37862	0.07035	0.48532
680	0.51336	1.11801	0.73387	0.36187	0.06957	0.50138
681	0.52044	1.12373	0.76165	0.38883	0.07735	0.53567
682	0.46894	1.13278	0.78431	0.39757	0.07648	0.53547
683	0.43116	1.10221	0.74305	0.37236	0.07299	0.54741
684	0.43393	1.09177	0.75598	0.39284	0.08042	0.5869
685	0.38603	1.0917	0.77776	0.40321	0.07983	0.583
686	0.34791	1.05725	0.73227	0.37405	0.07508	0.59309
687	0.34561	1.0393	0.7403	0.39265	0.08238	0.63431
688	0.29879	1.02709	0.75152	0.39651	0.08019	0.62014
689	0.26897	0.98937	0.7034	0.36714	0.07589	0.63477
690	0.26102	0.96968	0.71534	0.38819	0.08315	0.67035
691	0.21706	0.94489	0.70717	0.37782	0.07773	0.64259
692	0.1997	0.90785	0.66424	0.35598	0.07626	0.67105
693	0.18415	0.88708	0.6804	0.377	0.08173	0.68487
694	0.14997	0.85283	0.64812	0.34994	0.07367	0.65403
695	0.14252	0.82247	0.62514	0.34623	0.07703	0.6966
696	0.12089	0.79577	0.63071	0.35331	0.07677	0.67114
697	0.10302	0.76144	0.58653	0.32271	0.07087	0.66579
698	0.0975	0.73833	0.5887	0.33651	0.07668	0.69285
699	0.07892	0.70498	0.5657	0.31721	0.06978	0.64357
700	0.07573	0.68129	0.54081	0.30823	0.07152	0.67622

## Sheet: fig 2h
	GCNC⊂A1	GCNC⊂A2	GCNC⊂A3	GCNC⊂A4	GCNC⊂A5	GCNC⊂A6
wavelength (nm)	Reflectance (%)	Reflectance (%)	Reflectance (%)	Reflectance (%)	Reflectance (%)	Reflectance (%)
400	0.62195	0.0031	0.58384	1.06187	0.94871	0.7298
401	0.59347	0.03365	0.76181	1.20336	0.99898	0.66927
402	0.55488	0.10035	0.9454	1.31667	1.04155	0.60705
403	0.50288	0.20462	1.08956	1.39199	1.08477	0.54162
404	0.44991	0.32483	1.16692	1.43613	1.11103	0.47964
405	0.41673	0.43759	1.22629	1.45655	1.07754	0.43636
406	0.40181	0.57714	1.30793	1.41598	0.98686	0.41457
407	0.38052	0.76191	1.30699	1.30084	0.91749	0.3937
408	0.36911	0.87205	1.19865	1.19448	0.87334	0.37731
409	0.3971	0.93473	1.1428	1.09159	0.76807	0.39347
410	0.41369	1.07823	1.03846	0.89533	0.65042	0.40472
411	0.427	1.08194	0.8318	0.7304	0.58915	0.40083
412	0.49638	1.07067	0.71826	0.60344	0.50686	0.44597
413	0.50427	1.08476	0.52637	0.43471	0.44333	0.44193
414	0.5617	0.94084	0.36958	0.34289	0.4263	0.46194
415	0.59484	0.90374	0.23965	0.2632	0.41131	0.48248
416	0.61219	0.70624	0.12269	0.23317	0.44723	0.46627
417	0.64979	0.61392	0.05619	0.25296	0.49849	0.49192
418	0.64088	0.41666	0.02611	0.31098	0.58656	0.45796
419	0.64782	0.30415	0.04667	0.41998	0.69235	0.46556
420	0.63816	0.16033	0.10845	0.56882	0.81903	0.43691
421	0.59388	0.07109	0.21576	0.7237	0.95656	0.40929
422	0.59182	0.01478	0.37885	0.95046	1.09215	0.40281
423	0.52636	0.00381	0.5215	1.11619	1.22829	0.34922
424	0.49389	0.04486	0.75412	1.32429	1.35792	0.33779
425	0.46178	0.1302	0.97258	1.52482	1.42156	0.30975
426	0.4115	0.25734	1.12168	1.65861	1.53137	0.26867
427	0.37549	0.46173	1.34772	1.75498	1.56752	0.25001
428	0.35812	0.66922	1.57368	1.84654	1.51304	0.23235
429	0.34681	0.84769	1.67164	1.90972	1.51085	0.20479
430	0.33268	1.09015	1.70833	1.85638	1.48959	0.18038
431	0.32822	1.38797	1.77279	1.72669	1.34839	0.1661
432	0.34616	1.62219	1.8393	1.613	1.17692	0.15696
433	0.38316	1.7494	1.82961	1.50919	1.04298	0.14667
434	0.42337	1.82635	1.70861	1.35352	0.9228	0.13356
435	0.45399	1.88869	1.51684	1.12845	0.78072	0.12064
436	0.47681	1.92707	1.30614	0.879	0.62152	0.11073
437	0.49954	1.91798	1.09747	0.64834	0.47453	0.10418
438	0.52553	1.84606	0.8912	0.45145	0.36	0.09998
439	0.55274	1.70979	0.68568	0.2907	0.28497	0.09694
440	0.57662	1.51781	0.48589	0.16935	0.25191	0.09423
441	0.59262	1.28405	0.30348	0.094	0.26294	0.09138
442	0.59772	1.02511	0.15319	0.07201	0.31968	0.08816
443	0.59087	0.75948	0.04928	0.10868	0.42224	0.08448
444	0.57293	0.50726	0.003	0.20578	0.56874	0.08029
445	0.54633	0.28934	0.0212	0.36203	0.75564	0.07564
446	0.51458	0.12523	0.10643	0.57511	0.97799	0.0707
447	0.48111	0.02945	0.25963	0.84412	1.22833	0.06589
448	0.44767	0.00958	0.48542	1.16881	1.49346	0.06176
449	0.41314	0.07038	0.79372	1.53945	1.75305	0.05868
450	0.37515	0.22248	1.18458	1.9216	1.98962	0.05629
451	0.33519	0.47963	1.61405	2.26557	2.20609	0.05315
452	0.30128	0.82255	2.00273	2.55996	2.42506	0.04773
453	0.28299	1.17859	2.34535	2.86446	2.65098	0.04065
454	0.28208	1.53275	2.76104	3.22706	2.79936	0.03436
455	0.2853	2.00338	3.31012	3.50922	2.76165	0.03024
456	0.28441	2.64969	3.73708	3.5403	2.66334	0.02689
457	0.30032	3.16867	3.85125	3.54159	2.70314	0.0223
458	0.34969	3.38438	4.05201	3.74976	2.75278	0.01759
459	0.38908	3.79053	4.46562	3.75901	2.4505	0.01437
460	0.39872	4.38695	4.41125	3.347	2.12832	0.01214
461	0.46069	4.43497	4.17041	3.22192	2.06654	0.0101
462	0.53569	4.45526	4.33537	3.15915	1.77976	0.00851
463	0.52257	4.73942	3.98017	2.54495	1.34928	0.00766
464	0.5909	4.43701	3.49383	2.25213	1.17366	0.00792
465	0.64515	4.25218	3.36961	1.9459	0.84962	0.00825
466	0.60335	3.99107	2.63784	1.34815	0.5472	0.00854
467	0.69054	3.42663	2.23096	1.06715	0.36209	0.01065
468	0.63128	3.0328	1.68101	0.6228	0.16484	0.01113
469	0.6458	2.32766	1.10403	0.32452	0.07649	0.01314
470	0.61814	1.83412	0.68924	0.1033	0.0724	0.01489
471	0.56628	1.16078	0.27491	0.00687	0.1784	0.01575
472	0.53824	0.70629	0.05599	0.07166	0.42078	0.01856
473	0.46418	0.26726	0.00878	0.30882	0.78546	0.01853
474	0.41576	0.04855	0.20889	0.80343	1.32534	0.02167
475	0.34968	0.03171	0.63557	1.46634	2.00676	0.02155
476	0.29066	0.30108	1.47578	2.44052	2.82759	0.0241
477	0.2461	0.78984	2.4932	3.68928	3.83945	0.02532
478	0.20345	1.78356	3.91469	4.99545	4.98208	0.02594
479	0.18339	2.87216	5.89605	6.90743	6.02445	0.03005
480	0.18557	4.30587	7.41813	8.63892	7.86572	0.02843
481	0.19016	6.73164	10.4539	10.4948	8.48597	0.03381
482	0.24492	7.70949	12.5484	13.3874	10.5278	0.03395
483	0.29825	11.1264	14.8588	14.8507	12.2558	0.03494
484	0.34936	13.5961	18.8909	17.041	12.1284	0.0406
485	0.50071	14.3966	20.8192	20.9555	15.4793	0.03942
486	0.58378	19.4299	23.1157	21.4948	16.6634	0.04115
487	0.63247	22.0162	27.5504	23.0618	15.4189	0.04618
488	0.86438	21.5806	29.9768	28.1286	18.8922	0.04511
489	1.04933	26.1705	31.0184	29.2238	22.0463	0.04462
490	1.00357	31.5478	34.2575	27.9715	19.141	0.04783
491	1.12432	30.2044	38.2633	31.2876	19.2612	0.04814
492	1.49211	30.1551	39.766	36.8823	24.2604	0.0451
493	1.67949	35.3267	40.1438	36.8133	26.876	0.04334
494	1.53134	40.7392	41.9287	34.0118	23.1928	0.04263
495	1.50724	39.8588	45.0724	34.7948	21.2928	0.04008
496	1.75589	37.2327	47.6245	39.5746	23.6116	0.03537
497	2.17659	37.927	48.4896	44.3918	28.7306	0.03042
498	2.40346	42.0395	48.477	44.5892	31.6346	0.02572
499	2.26687	46.8467	48.6356	41.5472	29.368	0.02078
500	2.05542	48.7458	49.396	39.143	25.9007	0.01542
501	1.96342	47.1365	50.6097	38.8669	24.1025	0.01018
502	2.01112	44.3947	51.8522	40.5097	24.2339	0.00572
503	2.16624	42.405	52.7907	43.2626	25.8461	0.00243
504	2.38046	41.6445	53.3351	46.1461	28.34	0.000559806
505	2.59616	41.8748	53.5502	48.357	31.0188	0.000484075
506	2.76279	42.657	53.531	49.5586	33.2489	0.00279
507	2.85681	43.5661	53.3469	49.8736	34.7046	0.0082
508	2.88431	44.2794	53.0347	49.6332	35.4289	0.01746
509	2.86602	44.6033	52.608	49.1456	35.6647	0.0312
510	2.8216	44.4556	52.0637	48.6031	35.6561	0.04992
511	2.7624	43.821	51.3855	48.0824	35.5489	0.07391
512	2.69059	42.7112	50.5424	47.5684	35.3713	0.10322
513	2.60059	41.1464	49.4874	46.9714	35.0455	0.13761
514	2.48168	39.1657	48.1616	46.1371	34.4109	0.17653
515	2.32311	36.8555	46.5113	44.8725	33.281	0.21934
516	2.12232	34.3768	44.5222	43.0172	31.553	0.26572
517	1.89262	31.9649	42.2625	40.5621	29.3347	0.3165
518	1.66219	29.8901	39.9117	37.7475	26.9786	0.37445
519	1.46255	28.3967	37.7399	35.0327	24.9621	0.44488
520	1.31596	27.6258	36.0142	32.9155	23.71	0.53503
521	1.22977	27.471	34.8143	31.7006	23.4753	0.65033
522	1.19304	27.2772	33.784	31.2843	24.2166	0.78222
523	1.16459	25.7491	32.0808	30.9575	25.2606	0.89226
524	1.07105	22.239	29.0605	29.5491	25.0445	0.93693
525	0.88549	18.1008	25.2375	26.5547	22.5833	0.93541
526	0.6901	15.011	21.8937	23.1121	19.3651	0.95725
527	0.55741	13.4382	19.8378	20.6878	17.2901	1.05898
528	0.48564	12.8101	18.6655	19.4146	16.6721	1.24289
529	0.43128	11.5117	16.7597	18.0167	16.3742	1.37366
530	0.3491	8.80113	13.5177	15.4056	14.7126	1.31096
531	0.26085	6.39648	10.6021	12.5955	12.2231	1.22028
532	0.20696	5.11309	8.98597	10.8463	10.5871	1.27788
533	0.18199	4.32641	7.82106	9.57254	9.65241	1.43519
534	0.16238	3.10859	5.89489	7.63389	8.25944	1.40129
535	0.14613	1.89322	4.03958	5.6956	6.56434	1.22976
536	0.15008	1.19981	3.00127	4.55207	5.43715	1.21565
537	0.16924	0.74414	2.18736	3.54067	4.4619	1.28451
538	0.1865	0.33363	1.25299	2.32525	3.29179	1.15136
539	0.21644	0.10959	0.64904	1.51827	2.45085	1.01025
540	0.26002	0.04993	0.30614	0.99041	1.81855	1.00876
541	0.28555	0.10585	0.07418	0.48475	1.14249	0.91745
542	0.32856	0.24821	0.00214	0.18378	0.69324	0.77584
543	0.38335	0.49811	0.0615	0.03765	0.38731	0.72992
544	0.39261	0.78774	0.21574	0.00192	0.14505	0.63539
545	0.44671	1.07766	0.44309	0.07074	0.03179	0.53827
546	0.4839	1.46739	0.78469	0.23416	0.00632	0.48419
547	0.47405	1.7672	1.04845	0.41835	0.05418	0.40401
548	0.54359	2.11385	1.45038	0.72778	0.18378	0.35913
549	0.51681	2.41291	1.80102	0.99272	0.33237	0.30996
550	0.54004	2.6635	2.07206	1.27559	0.54634	0.28197
551	0.55878	2.9272	2.51439	1.6823	0.8112	0.26601
552	0.51627	3.03773	2.62848	1.82597	0.98485	0.25566
553	0.56385	3.2765	3.05161	2.30364	1.37227	0.27587
554	0.49221	3.21689	3.06264	2.34807	1.46709	0.28135
555	0.53055	3.41544	3.38087	2.76863	1.89109	0.33643
556	0.46177	3.2212	3.31502	2.76853	1.94339	0.35571
557	0.47802	3.34242	3.50962	3.07333	2.32135	0.4412
558	0.41928	3.0644	3.36068	3.02256	2.34335	0.47079
559	0.41985	3.10086	3.45754	3.2269	2.654	0.58184
560	0.36671	2.76392	3.20757	3.0849	2.61321	0.61426
561	0.36197	2.74308	3.25111	3.23497	2.8795	0.7491
562	0.31081	2.35674	2.8907	2.96902	2.73449	0.7714
563	0.30707	2.31048	2.91452	3.09795	2.97881	0.9308
564	0.25948	1.89872	2.47038	2.72205	2.72689	0.93021
565	0.25661	1.83112	2.46152	2.80582	2.91919	1.10594
566	0.21935	1.4516	2.021	2.41282	2.63865	1.08841
567	0.21259	1.33465	1.91313	2.35896	2.67583	1.24151
568	0.19365	1.05958	1.59585	2.09055	2.50445	1.25337
569	0.1801	0.87806	1.34519	1.83105	2.30308	1.31501
570	0.18019	0.72833	1.18516	1.72594	2.27711	1.41357
571	0.16659	0.53057	0.87283	1.3624	1.94392	1.35512
572	0.17287	0.44648	0.7551	1.2564	1.87009	1.49215
573	0.17473	0.31683	0.53798	1.01064	1.66112	1.42314
574	0.17417	0.24753	0.3826	0.78716	1.39922	1.44224
575	0.1921	0.21005	0.28175	0.67694	1.31391	1.49018
576	0.19815	0.17303	0.15925	0.46935	1.06484	1.38313
577	0.20618	0.18603	0.09444	0.34217	0.87692	1.41186
578	0.23313	0.21627	0.05155	0.24655	0.7721	1.37938
579	0.24211	0.25046	0.0279	0.13614	0.57473	1.27603
580	0.25132	0.33085	0.03438	0.07289	0.43652	1.26477
581	0.28477	0.41927	0.06633	0.02986	0.34713	1.20561
582	0.2978	0.49394	0.10863	0.00424	0.22775	1.10286
583	0.29867	0.61403	0.17418	0.00167	0.1407	1.04932
584	0.33023	0.74448	0.27189	0.01905	0.08662	0.98797
585	0.35532	0.83657	0.35484	0.05403	0.03883	0.89834
586	0.34613	0.94877	0.43941	0.09685	0.01026	0.81961
587	0.35541	1.09244	0.57332	0.16231	0.00107	0.75485
588	0.39026	1.20401	0.70366	0.24872	0.00772	0.69197
589	0.39618	1.2825	0.77981	0.31739	0.02918	0.62466
590	0.37629	1.3757	0.87059	0.38397	0.05881	0.55966
591	0.3809	1.48016	1.01372	0.48958	0.10374	0.50906
592	0.40712	1.56162	1.1383	0.60903	0.16931	0.47564
593	0.4095	1.60533	1.191	0.68077	0.23281	0.44448
594	0.38297	1.62867	1.22701	0.72567	0.28256	0.41049
595	0.36645	1.65739	1.30518	0.80412	0.34484	0.38729
596	0.3735	1.69181	1.40307	0.91813	0.43699	0.3859
597	0.38282	1.71011	1.45747	1.00836	0.53491	0.40101
598	0.36967	1.68456	1.44649	1.0349	0.59846	0.41679
599	0.34056	1.62522	1.411	1.03137	0.63318	0.42846
600	0.31703	1.56759	1.39627	1.04753	0.67625	0.44705
601	0.30724	1.52794	1.40632	1.0945	0.74724	0.48444
602	0.30488	1.49466	1.41252	1.145	0.83322	0.54232
603	0.29837	1.44139	1.38281	1.1614	0.90068	0.60925
604	0.28181	1.35274	1.30809	1.12978	0.92724	0.66939
605	0.2591	1.24132	1.20792	1.06808	0.92121	0.7181
606	0.23726	1.13169	1.10944	1.00357	0.90615	0.76416
607	0.22024	1.03767	1.02651	0.9516	0.8991	0.81866
608	0.2084	0.95888	0.95762	0.91237	0.90379	0.88696
609	0.20019	0.88776	0.89344	0.87724	0.91402	0.96696
610	0.19364	0.81633	0.8243	0.83568	0.91928	1.05069
611	0.18734	0.74052	0.74499	0.78062	0.91033	1.12824
612	0.18083	0.66156	0.65649	0.71092	0.88283	1.19267
613	0.17437	0.58423	0.56437	0.63074	0.83798	1.2426
614	0.16856	0.51371	0.4752	0.54653	0.78054	1.28084
615	0.16395	0.45349	0.39389	0.46407	0.71611	1.31142
616	0.16089	0.40506	0.32289	0.38704	0.64925	1.3373
617	0.15956	0.36858	0.26286	0.31711	0.58289	1.35966
618	0.15998	0.34359	0.21354	0.25469	0.51852	1.37827
619	0.16208	0.32951	0.17449	0.19966	0.45674	1.3921
620	0.16575	0.32572	0.14529	0.1518	0.39774	1.39995
621	0.17082	0.33169	0.12571	0.11101	0.34161	1.40079
622	0.17714	0.34684	0.11557	0.07733	0.28851	1.394
623	0.18452	0.37052	0.11468	0.05089	0.23874	1.37938
624	0.19279	0.402	0.12277	0.03183	0.19269	1.35711
625	0.20179	0.44044	0.13941	0.02021	0.15081	1.32766
626	0.2114	0.48493	0.16403	0.01599	0.11352	1.29171
627	0.22151	0.53449	0.19592	0.01901	0.08121	1.25009
628	0.23207	0.58812	0.23432	0.02896	0.05416	1.20372
629	0.24305	0.64487	0.27842	0.04546	0.03255	1.15353
630	0.25445	0.70387	0.32752	0.06811	0.01644	1.10043
631	0.26626	0.76438	0.38104	0.09653	0.00581	1.04527
632	0.27838	0.82581	0.4386	0.13043	0.000601786	0.98872
633	0.29053	0.88771	0.49996	0.16958	0.000736907	0.93127
634	0.30215	0.94956	0.56489	0.21373	0.00614	0.87321
635	0.31233	1.01062	0.63276	0.26237	0.01669	0.81461
636	0.31985	1.06957	0.70209	0.31429	0.03206	0.7555
637	0.32353	1.12441	0.77014	0.36728	0.05156	0.69612
638	0.32275	1.17271	0.83285	0.41809	0.07402	0.63734
639	0.31801	1.21234	0.88578	0.46318	0.09798	0.58087
640	0.31117	1.24232	0.92583	0.50039	0.12231	0.52922
641	0.30496	1.26329	0.95323	0.53054	0.1469	0.48503
642	0.30201	1.2773	0.97252	0.55777	0.173	0.45018
643	0.30376	1.28742	0.99129	0.58811	0.20273	0.42504
644	0.30934	1.29658	1.01666	0.62635	0.23784	0.40816
645	0.31489	1.30508	1.05022	0.67229	0.27764	0.39637
646	0.31457	1.3081	1.08423	0.7176	0.31694	0.38579
647	0.30452	1.29804	1.10363	0.74761	0.34719	0.37424
648	0.28717	1.27209	1.09673	0.752	0.3635	0.36404
649	0.2702	1.23622	1.0667	0.73666	0.37117	0.36165
650	0.26047	1.20025	1.03143	0.72109	0.38243	0.37312
651	0.25913	1.17141	1.01025	0.72243	0.40631	0.39911
652	0.26021	1.14849	1.00668	0.74036	0.43997	0.43227
653	0.25395	1.11815	1.00068	0.75253	0.46568	0.46017
654	0.2371	1.06788	0.96623	0.73285	0.46556	0.47756
655	0.21829	1.00493	0.90383	0.68529	0.44702	0.49609
656	0.20772	0.94817	0.84242	0.64243	0.43633	0.53264
657	0.20614	0.90867	0.80674	0.62656	0.44731	0.58883
658	0.20403	0.87767	0.78778	0.62369	0.46425	0.64436
659	0.19218	0.83188	0.7495	0.59603	0.4548	0.6762
660	0.17589	0.76875	0.68069	0.5364	0.41841	0.6955
661	0.16723	0.71166	0.61429	0.4825	0.39097	0.73622
662	0.16736	0.67685	0.57818	0.45866	0.38971	0.80275
663	0.16515	0.65223	0.55565	0.44237	0.38878	0.85763
664	0.15401	0.6119	0.50917	0.39729	0.35548	0.87418
665	0.14449	0.56259	0.44671	0.3387	0.31154	0.89153
666	0.14516	0.53072	0.40654	0.30381	0.29211	0.94597
667	0.14785	0.5196	0.39104	0.28746	0.28589	1.0022
668	0.14152	0.50197	0.36378	0.25445	0.25559	1.01075
669	0.13509	0.47211	0.3198	0.20852	0.21241	1.01141
670	0.13956	0.45662	0.29473	0.18182	0.19017	1.05495
671	0.14516	0.46281	0.29286	0.17005	0.17859	1.09315
672	0.14033	0.46232	0.2799	0.14616	0.14843	1.07649
673	0.13922	0.45194	0.25685	0.11936	0.11578	1.07241
674	0.14997	0.46022	0.2574	0.11061	0.10039	1.10965
675	0.15405	0.48443	0.27238	0.10739	0.0857	1.10656
676	0.1495	0.49377	0.26883	0.09474	0.06137	1.06712
677	0.15859	0.50338	0.27032	0.09079	0.04487	1.07932
678	0.17119	0.53788	0.30054	0.10095	0.03597	1.08637
679	0.16707	0.56761	0.32063	0.10464	0.02368	1.03148
680	0.17224	0.5833	0.32612	0.10778	0.01394	1.01563
681	0.19017	0.62064	0.36433	0.12926	0.01015	1.02318
682	0.18766	0.66351	0.40422	0.14773	0.00708	0.96155
683	0.18946	0.6858	0.414	0.15639	0.00615	0.9263
684	0.21047	0.72419	0.45761	0.18826	0.0098	0.92907
685	0.20765	0.77208	0.5104	0.21861	0.01435	0.86142
686	0.20811	0.79735	0.52098	0.22944	0.02053	0.81928
687	0.23097	0.8369	0.57137	0.27206	0.03293	0.8151
688	0.22401	0.88234	0.6274	0.30773	0.04356	0.74066
689	0.22698	0.90639	0.63442	0.31819	0.05467	0.70454
690	0.24901	0.94694	0.69577	0.3737	0.07645	0.68977
691	0.23497	0.98259	0.74005	0.40192	0.08877	0.61268
692	0.24627	1.00423	0.74611	0.41621	0.10542	0.59207
693	0.25947	1.0422	0.81823	0.48225	0.13467	0.55975
694	0.24229	1.0633	0.83304	0.48797	0.14252	0.4939
695	0.26451	1.08541	0.8552	0.52236	0.17068	0.48691
696	0.2576	1.11008	0.91721	0.57625	0.19568	0.43501
697	0.25219	1.12061	0.90356	0.56502	0.20224	0.39877
698	0.27202	1.14204	0.95675	0.62942	0.24394	0.38726
699	0.24914	1.14522	0.96933	0.63344	0.2471	0.33412
700	0.26618	1.15619	0.97014	0.64983	0.27341	0.32907

## Sheet: fig 3e
	BCNC⊂A3	GCNC⊂A3	RCNC⊂A3	BCNC	GCNC	RCNC
wavelength (nm)	Transmittance (%)	Transmittance (%)	Transmittance (%)	Transmittance (%)	Transmittance (%)	Transmittance (%)
760	83.8926	79.1354	62.0475	85.4975	84.8179	78.2046
759	83.7591	78.8264	62.0673	85.4101	84.7331	78.3031
758	83.6261	78.5834	61.7404	85.3468	84.6407	78.0939
757	83.6675	78.448	61.5219	85.3345	84.6834	78.0741
756	83.7058	78.331	61.5757	85.3339	84.6523	78.335
755	83.7728	78.2699	61.2488	85.3934	84.7111	77.9945
754	83.6692	78.0275	61.4034	85.3323	84.7275	78.2291
753	83.5989	77.8613	61.2003	85.3695	84.8009	78.0534
752	83.4638	77.6789	60.9146	85.3252	84.868	77.8438
751	83.448	77.553	60.9287	85.2832	84.8492	78.0506
750	83.4706	77.5096	60.6596	85.2963	84.7901	77.8235
749	83.5618	77.462	60.6403	85.2652	84.7928	77.8606
748	83.6526	77.4502	60.5888	85.3511	84.9052	77.8102
747	83.5838	77.2396	60.3604	85.2966	84.9744	77.6294
746	83.4294	77.0034	60.1634	85.2276	85.0144	77.5453
745	83.2656	76.7789	60.1786	85.1345	84.9105	77.6816
744	83.2241	76.7276	59.8553	85.194	84.8965	77.3314
743	83.274	76.7879	60.0705	85.2976	84.8693	77.6519
742	83.2796	76.6867	59.7166	85.2809	84.8201	77.2949
741	83.0902	76.3917	59.658	85.121	84.711	77.3857
740	82.9627	76.1562	59.5452	85.0703	84.6748	77.4347
739	83.0011	76.0518	59.2625	85.1193	84.8712	77.1752
738	83.0075	75.9905	59.3646	85.2015	84.8765	77.4045
737	82.9745	75.8805	59.0584	85.2114	84.7681	77.1661
736	82.8207	75.6803	59.0479	85.1664	84.5777	77.347
735	82.7481	75.5152	58.8447	85.1586	84.4849	77.2505
734	82.7796	75.3785	58.7773	85.1488	84.5929	77.2863
733	82.8	75.2563	58.5736	85.173	84.7216	77.1523
732	82.8089	75.1673	58.5281	85.1888	84.7596	77.2565
731	82.7772	75.0706	58.3266	85.1326	84.6906	77.1527
730	82.7447	74.9823	58.2476	85.1897	84.6161	77.2293
729	82.6886	74.8599	58.1957	85.1598	84.5099	77.2369
728	82.653	74.6994	57.9243	85.1748	84.5017	76.9348
727	82.6482	74.6361	57.9655	85.1839	84.6658	77.1242
726	82.6866	74.5738	57.6004	85.2186	84.7757	76.8298
725	82.6313	74.5112	57.6864	85.1029	84.7195	77.0831
724	82.5684	74.3669	57.5106	85.007	84.5261	76.9442
723	82.4889	74.2885	57.3392	85.01	84.3675	76.7743
722	82.5635	74.2888	57.3458	85.1504	84.4775	76.891
721	82.4834	74.1548	56.95	85.1545	84.5661	76.5568
720	82.275	73.9573	57.1193	85.0405	84.5256	77.0228
719	82.0917	73.7934	56.834	84.8987	84.4201	76.7679
718	82.171	73.8243	56.824	84.967	84.3649	76.8452
717	82.3159	73.86	56.712	85.0679	84.3596	76.8308
716	82.2639	73.7676	56.3698	85.0554	84.3141	76.6294
715	82.083	73.514	56.5198	84.991	84.3017	77.1203
714	81.9477	73.3757	56.2138	84.9643	84.4002	76.8723
713	81.9094	73.3112	56.2829	85.0213	84.4512	77.0858
712	81.9514	73.3118	56.1035	85.0572	84.413	76.9889
711	81.9703	73.2232	55.8187	85.0229	84.3232	76.8328
710	82.0185	73.1277	55.9534	85.0023	84.2844	77.2857
709	81.9835	73.0183	55.6332	84.983	84.3954	76.9959
708	81.8702	72.9297	55.7221	84.9799	84.501	77.2408
707	81.7937	72.8236	55.5179	84.9733	84.6004	77.0911
706	81.7879	72.7066	55.2401	85.0033	84.5499	76.9339
705	81.7645	72.5914	55.4026	84.9491	84.414	77.3138
704	81.6847	72.4202	55.0805	84.8047	84.2605	76.9746
703	81.6745	72.3342	55.1509	84.7818	84.3412	77.1681
702	81.7207	72.3425	54.9784	84.9185	84.5538	77.0864
701	81.6121	72.2207	54.6829	84.9177	84.5685	76.8671
700	81.4191	72.0528	54.8559	84.7999	84.4129	77.2633
699	81.2814	71.8208	54.6046	84.7351	84.2022	76.9934
698	81.2976	71.7431	54.5727	84.7363	84.1464	77.1013
697	81.3768	71.7462	54.5095	84.8188	84.3008	77.2151
696	81.3188	71.636	54.1839	84.8121	84.3893	76.9704
695	81.2023	71.5257	54.3023	84.7773	84.3632	77.2916
694	81.1683	71.4801	54.2172	84.7809	84.3258	77.3005
693	81.148	71.3712	53.9607	84.8395	84.2662	77.1098
692	81.1311	71.2582	54.0274	84.8633	84.2916	77.4348
691	81.0583	71.1498	53.7799	84.7541	84.3632	77.2593
690	81.0409	71.0682	53.7193	84.713	84.4154	77.2969
689	80.9693	70.9536	53.8414	84.7082	84.4543	77.5546
688	81.0277	70.8917	53.4479	84.7463	84.4223	77.1631
687	81.0571	70.8406	53.4526	84.7888	84.4542	77.3531
686	80.9816	70.6841	53.4036	84.7557	84.4655	77.4309
685	80.7968	70.4772	53.1449	84.5781	84.4709	77.1349
684	80.7202	70.3397	53.2617	84.5248	84.4733	77.3776
683	80.7835	70.3139	53.1047	84.6231	84.5366	77.2593
682	80.8063	70.2375	52.8695	84.6569	84.4871	77.0793
681	80.6718	70.0445	52.9655	84.5362	84.3145	77.3277
680	80.5424	69.878	52.8128	84.435	84.2859	77.1726
679	80.5155	69.8178	52.6166	84.4684	84.3835	76.965
678	80.5156	69.7481	52.7354	84.5155	84.4554	77.2974
677	80.4081	69.6232	52.4671	84.5168	84.3102	77.0445
676	80.3439	69.4563	52.3635	84.4342	84.1312	77.0212
675	80.3579	69.4151	52.4605	84.4977	84.1789	77.3118
674	80.3744	69.3797	52.18	84.5133	84.2974	77.1021
673	80.3096	69.2644	52.0743	84.4911	84.3322	77.1298
672	80.1947	69.114	52.1546	84.4499	84.2105	77.3747
671	80.1188	68.9402	51.9331	84.3584	84.0538	77.1406
670	80.1304	68.8476	51.7678	84.3666	84.0674	77.0501
669	80.1963	68.8209	51.8768	84.445	84.2425	77.4168
668	80.1905	68.688	51.6106	84.3585	84.2732	77.1597
667	80.0101	68.4437	51.4658	84.201	84.147	77.0105
666	79.8866	68.2359	51.5155	84.1016	84.0112	77.1561
665	79.8722	68.1697	51.3875	84.1522	84.0453	77.0852
664	79.8951	68.0825	51.1767	84.2101	84.1656	76.881
663	79.756	67.8328	51.2578	84.0814	84.0696	77.0682
662	79.6626	67.6452	51.0756	84.019	83.9771	76.861
661	79.6519	67.5815	50.8669	84.0175	83.9718	76.6548
660	79.6354	67.479	50.9297	84.0586	83.9526	76.8962
659	79.4768	67.3293	50.8863	84.0085	83.8794	76.9579
658	79.356	67.1762	50.5792	83.9792	83.9167	76.6352
657	79.352	67.0622	50.5457	84.0447	83.9115	76.7254
656	79.3398	66.9767	50.6	84.0559	83.8975	76.9513
655	79.3139	66.8922	50.4213	83.9633	83.8092	76.7843
654	79.1829	66.7631	50.3173	83.8566	83.7384	76.7025
653	79.0475	66.6505	50.3302	83.8139	83.8322	76.8426
652	79.0336	66.5516	50.238	83.8894	83.9571	76.8459
651	79.0035	66.4331	50.0761	83.8779	83.9349	76.7083
650	78.8809	66.2739	50.1055	83.7115	83.7549	76.8227
649	78.7243	66.105	50.0622	83.5256	83.6746	76.822
648	78.7374	66.0617	49.8893	83.6159	83.8774	76.6357
647	78.6295	65.914	49.8341	83.6558	83.955	76.59
646	78.4207	65.6621	49.9401	83.5206	83.8145	76.762
645	78.2769	65.4947	49.8271	83.4448	83.7065	76.6102
644	78.3043	65.3985	49.6417	83.4642	83.7961	76.3886
643	78.308	65.3351	49.6562	83.4946	83.9002	76.4465
642	78.0878	65.1291	49.7404	83.4157	83.8086	76.5996
641	77.9155	64.9544	49.6169	83.3617	83.7405	76.4582
640	77.8846	64.9235	49.4838	83.4644	83.8144	76.3445
639	77.8749	64.8533	49.5458	83.4732	83.8826	76.4786
638	77.7722	64.6788	49.6183	83.3866	83.8997	76.6279
637	77.6621	64.5352	49.5304	83.3069	83.8453	76.5285
636	77.5906	64.4851	49.4435	83.3606	83.8691	76.4401
635	77.5064	64.4365	49.5285	83.4176	83.9428	76.6056
634	77.4023	64.2557	49.5815	83.3234	83.9247	76.6824
633	77.251	64.0226	49.5237	83.1559	83.8767	76.5898
632	77.2598	63.9432	49.4602	83.1837	83.9044	76.5068
631	77.2459	63.9059	49.5477	83.2818	83.9475	76.6248
630	77.0242	63.6825	49.63	83.1897	83.8589	76.6722
629	76.8542	63.4771	49.6333	83.1203	83.8861	76.6153
628	76.8222	63.3587	49.5833	83.1945	84.008	76.4733
627	76.8018	63.2531	49.6569	83.245	84.0185	76.5447
626	76.6375	63.0645	49.754	83.16	83.9025	76.6241
625	76.4995	62.8989	49.8144	83.1956	83.917	76.6509
624	76.445	62.8216	49.7964	83.2797	84.0636	76.5708
623	76.371	62.7165	49.8608	83.2859	84.1245	76.6103
622	76.239	62.5704	50.0056	83.24	84.0698	76.7894
621	76.1305	62.421	50.087	83.1873	84.0645	76.8686
620	76.1068	62.3656	50.1083	83.2339	84.2182	76.8869
619	75.9987	62.2872	50.1378	83.2511	84.2987	76.8884
618	75.8128	62.0935	50.2962	83.1101	84.1942	77.0388
617	75.669	61.9489	50.4235	83.0491	84.1466	77.1423
616	75.654	61.9065	50.4854	83.1009	84.2571	77.178
615	75.5315	61.755	50.5395	83.0738	84.2718	77.1469
614	75.3376	61.5594	50.6202	82.9483	84.1625	77.1207
613	75.2134	61.4054	50.7937	82.9558	84.1492	77.2175
612	75.1784	61.3344	50.9247	83.0316	84.2074	77.2908
611	75.0271	61.1698	51.0487	83.017	84.1986	77.3353
610	74.8867	60.9513	51.1252	82.964	84.1813	77.2925
609	74.8154	60.7942	51.2452	82.9898	84.2042	77.3342
608	74.6944	60.6436	51.3987	82.9654	84.1707	77.4368
607	74.4993	60.4243	51.5544	82.8619	84.1011	77.5275
606	74.3541	60.2609	51.7189	82.7804	84.1168	77.6568
605	74.3051	60.1288	51.8217	82.7885	84.1585	77.7295
604	74.1915	59.9351	51.9593	82.6851	84.0723	77.8314
603	73.9625	59.734	52.1054	82.5147	83.976	77.9111
602	73.8344	59.6053	52.2648	82.4123	83.9856	78.0134
601	73.7695	59.4901	52.413	82.4512	84.0698	78.1226
600	73.5687	59.2494	52.561	82.3242	83.9045	78.1618
599	73.3802	59.0255	52.7589	82.1971	83.8054	78.1863
598	73.2739	58.928	52.9232	82.1918	83.8669	78.1706
597	73.1001	58.7439	53.1188	82.1619	83.8398	78.2098
596	72.8769	58.5253	53.2956	82.0836	83.7102	78.2422
595	72.7418	58.3978	53.4842	82.081	83.7236	78.2566
594	72.6637	58.2932	53.6852	82.0989	83.7967	78.3151
593	72.4729	58.0991	53.8574	82.0247	83.7646	78.3316
592	72.2796	57.9124	54.0697	81.9802	83.7446	78.3581
591	72.1837	57.8144	54.264	82.0389	83.7953	78.4337
590	72.0659	57.6983	54.4466	81.9812	83.8281	78.4866
589	71.86	57.4765	54.6594	81.8594	83.7821	78.5422
588	71.7669	57.3957	54.878	81.9322	83.8254	78.5844
587	71.6797	57.3275	55.0902	81.9581	83.9545	78.6691
586	71.4187	57.1492	55.278	81.8456	83.9643	78.6788
585	71.2341	56.9862	55.4688	81.7772	84.0207	78.6466
584	71.1669	56.8639	55.7019	81.8475	84.1273	78.6555
583	70.9863	56.7205	55.923	81.8331	84.1013	78.6403
582	70.7472	56.5376	56.1176	81.7967	84.0823	78.5918
581	70.6083	56.4237	56.3314	81.8583	84.1806	78.5603
580	70.4683	56.2796	56.5941	81.882	84.2361	78.5953
579	70.2802	56.0809	56.8118	81.8191	84.1967	78.5745
578	70.1111	55.9451	56.9916	81.8307	84.1995	78.5588
577	69.9636	55.814	57.2536	81.8513	84.2788	78.6533
576	69.7639	55.6372	57.4959	81.7825	84.2364	78.6767
575	69.5398	55.4637	57.7066	81.6963	84.1952	78.6984
574	69.4392	55.3415	57.9462	81.7359	84.286	78.7344
573	69.2367	55.1866	58.2073	81.6672	84.2698	78.7695
572	68.9639	55.0144	58.4502	81.5876	84.1566	78.7755
571	68.8275	54.9276	58.6581	81.6612	84.2392	78.7445
570	68.6507	54.7476	58.9568	81.6527	84.3035	78.7556
569	68.378	54.5477	59.201	81.5865	84.2046	78.6994
568	68.2023	54.4538	59.4403	81.6283	84.204	78.6473
567	67.9854	54.3	59.7566	81.6628	84.2477	78.6595
566	67.7449	54.0982	60.0536	81.6183	84.2442	78.6475
565	67.5562	53.977	60.255	81.6289	84.2809	78.6029
564	67.3646	53.8851	60.6005	81.6207	84.304	78.6735
563	67.0946	53.6745	60.9115	81.5381	84.2474	78.719
562	66.8729	53.4989	61.1585	81.4509	84.3165	78.7144
561	66.7447	53.4167	61.4815	81.4871	84.4205	78.8125
560	66.4773	53.2367	61.8086	81.4059	84.3232	78.8621
559	66.2376	53.0173	62.0572	81.3588	84.304	78.821
558	66.0271	52.9097	62.4072	81.4047	84.4634	78.8731
557	65.7908	52.7418	62.7378	81.3427	84.4464	78.8661
556	65.5578	52.5446	62.9997	81.3353	84.4236	78.8203
555	65.3828	52.3977	63.3472	81.3919	84.5609	78.8494
554	65.1035	52.2431	63.7276	81.3628	84.5782	78.8671
553	64.8513	52.0707	64.0165	81.303	84.5716	78.8532
552	64.7102	51.9377	64.3524	81.3384	84.6524	78.9221
551	64.456	51.777	64.7308	81.2662	84.6504	79.0187
550	64.1946	51.6113	65.0364	81.1682	84.6595	79.061
549	64.0265	51.4666	65.3889	81.1783	84.7334	79.1772
548	63.7672	51.2884	65.7808	81.0864	84.6899	79.298
547	63.4867	51.1468	66.0406	81.0037	84.6332	79.3564
546	63.2937	51.0589	66.3824	81.0232	84.7223	79.4439
545	63.0194	50.8544	66.7986	80.9341	84.6635	79.5145
544	62.7621	50.7087	67.1232	80.9375	84.6255	79.5217
543	62.5532	50.5757	67.4497	80.9816	84.6915	79.5343
542	62.2951	50.3806	67.8226	80.9381	84.6708	79.5927
541	62.0278	50.1984	68.177	80.8727	84.644	79.695
540	61.8392	50.1086	68.46	80.9104	84.7069	79.6878
539	61.5389	49.8982	68.7924	80.8	84.6737	79.7631
538	61.291	49.7413	69.1334	80.704	84.7297	79.9253
537	61.075	49.6512	69.4529	80.6921	84.7925	80.0178
536	60.7503	49.4408	69.722	80.5793	84.7252	80.0467
535	60.5147	49.327	70.0752	80.5569	84.8015	80.1765
534	60.2897	49.2565	70.4046	80.5526	84.866	80.2641
533	59.9656	49.0838	70.6596	80.4824	84.8185	80.2462
532	59.6938	48.9467	70.902	80.5005	84.8541	80.2168
531	59.4392	48.8415	71.1805	80.5007	84.9057	80.1952
530	59.1346	48.6696	71.4315	80.4131	84.8633	80.18
529	58.9197	48.5721	71.6603	80.4596	84.9566	80.1454
528	58.5994	48.4447	71.8691	80.3808	84.9372	80.1171
527	58.3117	48.3046	72.1191	80.2903	84.9333	80.1903
526	58.0899	48.181	72.3818	80.2672	85.0264	80.2175
525	57.7926	48.0539	72.564	80.1863	85.0016	80.2295
524	57.4936	47.9253	72.7805	80.1281	84.9951	80.2582
523	57.2424	47.8255	73.0233	80.1206	85.0527	80.2412
522	56.9447	47.6993	73.1836	80.0432	84.9946	80.2082
521	56.6684	47.6333	73.3944	80.0801	85.0049	80.1435
520	56.3843	47.5599	73.5269	80.0961	85.0167	79.9715
519	56.0799	47.439	73.6549	79.9985	84.9497	79.8587
518	55.8548	47.4281	73.8574	80.0535	85.0119	79.7728
517	55.544	47.3184	74.0099	79.9898	84.9595	79.6773
516	55.2394	47.2502	74.1643	79.8704	84.9232	79.6269
515	54.9914	47.1781	74.3245	79.8248	84.9653	79.5782
514	54.6782	47.0666	74.4009	79.7352	84.8813	79.5084
513	54.3965	47.0388	74.533	79.7201	84.8787	79.4833
512	54.1024	46.9921	74.6177	79.6883	84.8637	79.3908
511	53.8215	46.9472	74.7088	79.6285	84.8308	79.2956
510	53.5682	46.9362	74.8332	79.6584	84.8191	79.2027
509	53.2179	46.8946	74.9119	79.5854	84.7626	79.0836
508	52.9667	46.8951	75.0031	79.5768	84.7702	78.9807
507	52.7046	46.9067	75.1097	79.5623	84.7407	78.9045
506	52.3833	46.8752	75.1491	79.4527	84.6688	78.7826
505	52.1117	46.9225	75.2167	79.4214	84.6961	78.7474
504	51.8255	46.9475	75.3019	79.3337	84.5948	78.7669
503	51.5439	46.9444	75.406	79.256	84.5608	78.7904
502	51.2234	46.963	75.5112	79.1972	84.5199	78.8024
501	50.9287	47.0132	75.5931	79.1638	84.4467	78.7797
500	50.6757	47.0842	75.6718	79.1611	84.4008	78.7341
499	50.3817	47.193	75.7775	79.1541	84.3646	78.6937
498	50.0768	47.3041	75.8914	79.1078	84.2874	78.6286
497	49.8033	47.4123	75.9889	79.0635	84.2513	78.558
496	49.5329	47.5646	76.135	78.9874	84.2133	78.5295
495	49.2701	47.7442	76.2532	78.9599	84.1953	78.5243
494	48.981	47.8845	76.4131	78.8521	84.1173	78.5856
493	48.707	48.0423	76.5354	78.7889	84.072	78.6181
492	48.4492	48.2155	76.647	78.7685	84.0321	78.6389
491	48.1526	48.3785	76.7776	78.7145	83.9367	78.6493
490	47.8801	48.5703	76.9286	78.6981	83.9133	78.6764
489	47.6024	48.7798	77.0953	78.6583	83.8385	78.6626
488	47.3323	49.0305	77.2104	78.6184	83.8064	78.6131
487	47.0425	49.2791	77.3776	78.5462	83.7348	78.6171
486	46.8099	49.5804	77.5283	78.4892	83.7343	78.6097
485	46.5371	49.8645	77.6428	78.3786	83.6619	78.6166
484	46.268	50.1668	77.7574	78.279	83.6429	78.6414
483	46.0388	50.4925	77.8936	78.2451	83.6295	78.7081
482	45.7628	50.8015	78.0032	78.1905	83.586	78.7453
481	45.5156	51.1335	78.1036	78.1698	83.5643	78.7489
480	45.2621	51.4821	78.2026	78.1169	83.5024	78.7302
479	44.9997	51.8119	78.318	78.0547	83.4324	78.682
478	44.7531	52.192	78.3736	77.9909	83.4167	78.5962
477	44.4971	52.5864	78.429	77.8799	83.3577	78.5035
476	44.2548	52.979	78.4942	77.7798	83.3015	78.47
475	44.008	53.3972	78.5525	77.6821	83.2501	78.4368
474	43.7609	53.8453	78.5648	77.5895	83.1853	78.4052
473	43.5251	54.2993	78.599	77.5193	83.1385	78.371
472	43.2826	54.7386	78.5861	77.4629	83.0793	78.321
471	43.0329	55.245	78.5696	77.4026	83.0132	78.2197
470	42.8143	55.7019	78.5787	77.3187	82.9463	78.1079
469	42.5907	56.182	78.5424	77.2549	82.9124	77.9315
468	42.3392	56.6816	78.5236	77.1404	82.833	77.7856
467	42.1133	57.1574	78.475	77.0319	82.7817	77.6575
466	41.8832	57.6493	78.4369	76.8935	82.7139	77.5563
465	41.6545	58.1603	78.4001	76.8188	82.6653	77.4786
464	41.4298	58.6659	78.349	76.7509	82.6092	77.3976
463	41.2308	59.1976	78.293	76.6875	82.5843	77.3021
462	41.001	59.7569	78.2452	76.6315	82.5587	77.1837
461	40.778	60.2961	78.2073	76.5462	82.5182	77.0599
460	40.532	60.8051	78.1614	76.4233	82.4448	76.884
459	40.3079	61.323	78.1296	76.3091	82.3977	76.7404
458	40.0911	61.8531	78.0861	76.1544	82.3296	76.6361
457	39.876	62.373	78.0567	76.0546	82.2475	76.5614
456	39.6432	62.9111	78.0215	75.964	82.1722	76.5067
455	39.4228	63.4265	77.9788	75.8744	82.0598	76.457
454	39.1997	63.9417	77.9966	75.7876	81.99	76.4449
453	38.9868	64.4349	77.9863	75.6898	81.8984	76.3493
452	38.772	64.9428	77.9976	75.5685	81.8286	76.2521
451	38.5606	65.4651	78.0081	75.4239	81.7685	76.1612
450	38.3311	65.948	78.0557	75.2409	81.6475	76.1032
449	38.1219	66.4438	78.0545	75.101	81.5658	76.0552
448	37.8956	66.8934	78.1076	74.9608	81.4719	76.0638
447	37.6829	67.3866	78.1689	74.8511	81.3986	76.073
446	37.4613	67.8631	78.2168	74.7503	81.3287	76.0765
445	37.2455	68.3096	78.274	74.627	81.2482	76.0627
444	37.0284	68.7627	78.3467	74.4579	81.1713	75.9936
443	36.8109	69.1873	78.4144	74.2846	81.1126	75.9357
442	36.6059	69.6328	78.4724	74.1304	81.0752	75.8713
441	36.4046	70.0532	78.5614	73.9756	80.9883	75.8552
440	36.2072	70.4521	78.6182	73.8371	80.943	75.865
439	35.9805	70.8278	78.6894	73.7084	80.8954	75.8678
438	35.7858	71.2408	78.7403	73.5885	80.8284	75.8404
437	35.5761	71.6105	78.784	73.4708	80.7366	75.7902
436	35.3376	71.9591	78.7856	73.268	80.5925	75.7044
435	35.1291	72.3342	78.8294	73.0662	80.4845	75.5929
434	34.9285	72.7318	78.8315	72.8954	80.3724	75.4791
433	34.7156	73.063	78.8238	72.6869	80.2613	75.4038
432	34.5172	73.4346	78.8082	72.5587	80.1864	75.3383
431	34.3094	73.7806	78.7645	72.3953	80.0669	75.278
430	34.1196	74.1069	78.7173	72.2285	79.9901	75.1816
429	33.9176	74.4266	78.6468	72.0326	79.9299	75.0501
428	33.7086	74.6699	78.5553	71.7466	79.8008	74.8847
427	33.5317	75.0172	78.4638	71.5628	79.7648	74.7344
426	33.3487	75.2546	78.3675	71.3413	79.643	74.5557
425	33.1618	75.5359	78.2808	71.1588	79.5601	74.4478
424	33.0102	75.8111	78.1806	70.9659	79.4904	74.3396
423	32.8428	76.0607	78.055	70.7339	79.3786	74.1986
422	32.6779	76.293	77.9812	70.5066	79.3017	74.08
421	32.554	76.5588	77.9141	70.2567	79.1995	73.8866
420	32.4202	76.7489	77.8239	69.9756	79.0557	73.713
419	32.3023	76.9628	77.7545	69.7451	78.9375	73.5338
418	32.2082	77.199	77.7284	69.5388	78.8329	73.3992
417	32.1388	77.428	77.7116	69.3268	78.7139	73.2778
416	32.0497	77.627	77.6618	69.0776	78.6179	73.2192
415	31.9738	77.8569	77.6458	68.8344	78.5396	73.1195
414	31.9291	78.022	77.6433	68.5116	78.3908	73.001
413	31.9002	78.2144	77.6558	68.2576	78.3018	72.8676
412	31.8928	78.3927	77.6592	67.9922	78.1825	72.7548
411	31.9136	78.5631	77.6826	67.799	78.136	72.7454
410	31.95	78.6538	77.681	67.5076	77.998	72.7182
409	32.0018	78.8273	77.7314	67.245	77.874	72.7267
408	32.0855	79.021	77.7301	66.9851	77.8223	72.7115
407	32.1751	79.1249	77.8049	66.6268	77.6542	72.6573
406	32.3044	79.2018	77.8416	66.3439	77.5642	72.5795
405	32.4372	79.4118	77.8377	66.0647	77.4796	72.5072
404	32.6197	79.4933	77.8571	65.7856	77.3539	72.4783
403	32.8351	79.603	77.8896	65.5145	77.2661	72.4596
402	33.038	79.6354	77.9241	65.1188	77.0634	72.4217
401	33.298	79.7423	77.9387	64.7793	76.9634	72.3446
400	33.574	79.7937	77.9561	64.4176	76.8626	72.2332

## Sheet: fig 3f
	BCNC	GCNC	RCNC	BCNC⊂A3	GCNC⊂A3	RCNC⊂A3
wavelength (nm)	Transmittance (%)	Transmittance (%)	Transmittance (%)	Transmittance (%)	Transmittance (%)	Transmittance (%)
760	86.0351	87.7765	83.1363	84.4017	82.34	69.7182
759	85.9949	87.9004	83.3388	84.3903	82.3509	69.6196
758	85.9642	87.891	83.5252	84.3067	82.2716	69.5416
757	85.976	87.8963	83.7274	84.1918	82.1288	69.3873
756	85.9534	87.9912	83.9241	84.1573	82.0048	69.1835
755	85.9815	88.1046	83.8924	84.105	81.7845	68.8264
754	86.0385	88.2857	83.9951	84.0524	81.6368	68.647
753	86.0517	88.3843	84.1549	84.0245	81.552	68.5604
752	86.0556	88.39	84.2374	83.9871	81.4797	68.4584
751	86.0874	88.3798	84.4622	83.9406	81.3648	68.3873
750	86.1143	88.3758	84.5356	83.9482	81.3515	68.1254
749	86.0665	88.4243	84.497	83.894	81.2176	67.8029
748	86.0885	88.5128	84.5791	83.8624	81.1021	67.6846
747	86.0609	88.6036	84.6074	83.8822	81.0444	67.5527
746	86.0258	88.6273	84.7901	83.851	80.9955	67.573
745	85.9909	88.6141	84.9159	83.8597	80.9847	67.4045
744	86.0163	88.5273	84.9436	83.9168	80.9548	67.1399
743	86.0626	88.568	84.9151	83.923	80.9242	66.929
742	86.0513	88.5885	84.9256	83.8708	80.7855	66.7713
741	86.0426	88.6851	85.0003	83.8238	80.648	66.6738
740	86.08	88.8325	85.1224	83.8418	80.6183	66.636
739	86.1245	88.8794	85.2082	83.8006	80.6284	66.4472
738	86.0644	88.8059	85.1606	83.7075	80.557	66.1576
737	86.1188	88.7875	85.1544	83.7159	80.506	66.009
736	86.0496	88.7694	85.1076	83.6537	80.35	65.8294
735	86.058	88.9232	85.1843	83.6136	80.1346	65.814
734	85.9642	89.0195	85.2604	83.4936	79.9492	65.7097
733	85.9838	89.1627	85.3221	83.4889	79.8791	65.5708
732	85.9124	89.1541	85.3042	83.3624	79.7759	65.3865
731	86.0121	89.1302	85.2044	83.3351	79.7397	65.2098
730	86.0317	89.089	85.2526	83.259	79.5824	65.1815
729	86.0866	89.1357	85.288	83.2394	79.4693	65.0707
728	86.1049	89.2512	85.3992	83.2539	79.2755	65.0189
727	86.0262	89.3078	85.3814	83.1958	79.1172	64.8495
726	86.0208	89.3723	85.3721	83.229	79.1765	64.7292
725	85.9214	89.2731	85.3075	83.1282	79.123	64.6055
724	85.9904	89.2881	85.2552	83.176	79.1388	64.5191
723	85.9179	89.1304	85.3449	83.1099	78.9889	64.4846
722	85.9539	89.1668	85.4207	83.1526	78.8893	64.393
721	85.9485	89.1641	85.4738	83.1218	78.7751	64.261
720	85.9664	89.1701	85.3586	83.179	78.7536	64.1024
719	85.962	89.1295	85.3102	83.1547	78.7235	63.9291
718	85.9432	88.9802	85.3191	83.0227	78.6237	63.8272
717	86.0082	88.9679	85.443	82.9898	78.6003	63.7742
716	86.0253	88.9298	85.5163	82.9197	78.4366	63.7151
715	86.0528	89.0477	85.4666	82.8996	78.3164	63.5573
714	85.9503	88.9667	85.3799	82.8185	78.1517	63.3491
713	85.9233	88.9592	85.3771	82.8143	78.1679	63.1942
712	85.8148	88.8738	85.42	82.6371	78.0318	63.1438
711	85.8699	88.9301	85.578	82.5853	77.9494	63.1434
710	85.9311	89.0391	85.5455	82.51	77.7573	63.0282
709	85.941	89.1459	85.4718	82.4554	77.6252	62.8533
708	86.0298	89.23	85.4026	82.4609	77.5652	62.6571
707	85.965	89.0756	85.4881	82.3674	77.429	62.6115
706	85.9844	89.0868	85.5975	82.3957	77.4444	62.5931
705	85.8981	89.1105	85.6577	82.3174	77.3344	62.548
704	85.8847	89.1823	85.6031	82.2599	77.1692	62.352
703	85.8868	89.3143	85.5089	82.2902	77.0614	62.1482
702	85.8618	89.3104	85.5538	82.2832	76.9993	62.0577
701	85.9046	89.3408	85.6559	82.3725	77.0049	62.0677
700	85.8187	89.1627	85.7176	82.2515	76.9346	61.9988
699	85.8763	89.1627	85.6647	82.2603	76.9109	61.8519
698	85.8892	89.1329	85.6288	82.1833	76.7726	61.6438
697	85.9346	89.2356	85.5948	82.1214	76.6235	61.4736
696	86.0203	89.3602	85.7246	82.1565	76.5455	61.4596
695	85.9137	89.1701	85.7716	82.0256	76.4114	61.37
694	85.8859	89.1042	85.7432	82.0062	76.4109	61.2188
693	85.8551	89.0329	85.6662	81.9388	76.2873	61.04
692	85.7703	89.0049	85.6264	81.7704	76.068	60.9013
691	85.8619	89.2281	85.7443	81.761	75.9421	60.8677
690	85.8231	89.1266	85.7275	81.6092	75.7489	60.7697
689	85.8885	89.1365	85.6907	81.6274	75.6825	60.6442
688	85.9049	89.091	85.6666	81.5978	75.6	60.4884
687	85.8701	89.0419	85.6931	81.4727	75.4116	60.3923
686	85.9551	89.2756	85.7431	81.5041	75.3341	60.3209
685	85.8637	89.2539	85.7482	81.3959	75.1316	60.234
684	85.8586	89.3131	85.6992	81.4297	75.0766	60.0755
683	85.8129	89.3103	85.6113	81.4733	75.0423	59.9392
682	85.6747	89.1689	85.6845	81.3739	74.8719	59.8883
681	85.7357	89.3503	85.7395	81.4217	74.8278	59.785
680	85.8061	89.3785	85.7001	81.3379	74.7137	59.6589
679	85.799	89.3689	85.6091	81.239	74.5729	59.5024
678	85.9248	89.375	85.5843	81.2589	74.5905	59.3799
677	85.8278	89.2012	85.59	81.1534	74.3953	59.2912
676	85.8101	89.1359	85.6399	81.1058	74.2624	59.1816
675	85.8451	89.225	85.5616	81.0595	74.1305	59.0239
674	85.697	89.1599	85.4843	80.8577	73.8838	58.8698
673	85.7228	89.1218	85.5336	80.7913	73.7733	58.7732
672	85.7032	88.9868	85.585	80.6865	73.7142	58.7081
671	85.6494	88.8442	85.5622	80.5838	73.5026	58.5701
670	85.7429	88.9132	85.4406	80.6006	73.3881	58.4035
669	85.7653	88.9359	85.3897	80.5103	73.1584	58.2838
668	85.7251	88.9049	85.4383	80.4161	72.9711	58.1826
667	85.8136	88.9216	85.4924	80.4585	72.9795	58.108
666	85.6886	88.8097	85.4259	80.3421	72.8464	57.971
665	85.5961	88.7991	85.3132	80.3377	72.7317	57.8242
664	85.6492	88.9712	85.2782	80.3841	72.6671	57.683
663	85.5431	88.9655	85.3602	80.2632	72.474	57.6333
662	85.578	89.0073	85.3223	80.2583	72.3943	57.5273
661	85.6517	89.0565	85.2776	80.2318	72.4068	57.4052
660	85.582	88.9858	85.1371	80.0534	72.2614	57.2406
659	85.6507	89.0604	85.1447	79.9771	72.1406	57.0817
658	85.7485	89.2046	85.1863	79.9675	72.0772	56.9699
657	85.5808	89.0507	85.1385	79.7785	71.8151	56.8732
656	85.5472	89.0676	85.0295	79.7285	71.7154	56.6959
655	85.5623	89.121	84.933	79.655	71.6375	56.554
654	85.4009	88.9982	84.9434	79.4082	71.3596	56.4554
653	85.4611	88.9848	84.997	79.3119	71.1881	56.4183
652	85.6046	88.9944	84.9105	79.3183	71.0527	56.2784
651	85.5453	88.815	84.7379	79.1846	70.8221	56.0388
650	85.5065	88.726	84.6812	79.097	70.6678	55.9145
649	85.5885	88.8808	84.7426	79.1271	70.5941	55.8863
648	85.4934	88.8056	84.7411	78.9998	70.4207	55.8416
647	85.3655	88.6618	84.5901	78.8937	70.23	55.6839
646	85.3998	88.6989	84.4446	78.9629	70.1567	55.5414
645	85.3333	88.6848	84.4747	78.8825	70.0328	55.481
644	85.2583	88.6219	84.547	78.6968	69.8303	55.4664
643	85.3726	88.7723	84.4711	78.6421	69.7746	55.3307
642	85.4589	88.7684	84.2748	78.5517	69.6925	55.1372
641	85.374	88.6624	84.2008	78.3585	69.4732	55.0506
640	85.3312	88.6938	84.2875	78.2572	69.3246	55.077
639	85.3564	88.8696	84.2857	78.2121	69.2361	55.0099
638	85.2449	88.804	84.1082	77.9896	69.007	54.829
637	85.1336	88.6911	83.9864	77.8029	68.7745	54.7202
636	85.2242	88.7533	84.0944	77.7889	68.6864	54.7775
635	85.2661	88.7642	84.1887	77.725	68.5025	54.8292
634	85.1924	88.6744	84.0662	77.558	68.22	54.7118
633	85.2446	88.6511	83.8592	77.4565	68.0209	54.5653
632	85.3585	88.6716	83.9489	77.4966	67.9676	54.5802
631	85.2398	88.572	84.1411	77.3865	67.7855	54.675
630	85.073	88.4741	84.0459	77.2801	67.5946	54.617
629	85.1014	88.611	83.8495	77.2819	67.4972	54.4746
628	85.1833	88.6332	83.8913	77.2376	67.404	54.4657
627	85.1234	88.4821	84.0623	77.0373	67.1879	54.5788
626	85.108	88.4523	84.1038	76.8993	67.055	54.5596
625	85.2327	88.6445	83.9111	76.861	67.0029	54.4709
624	85.2446	88.7461	83.8517	76.725	66.8209	54.4388
623	85.1083	88.6263	84.0386	76.4568	66.5722	54.5264
622	85.0608	88.6418	84.0864	76.332	66.4395	54.5643
621	85.0774	88.7877	83.9722	76.265	66.3267	54.529
620	85.0653	88.8994	83.8921	76.1755	66.1158	54.4833
619	84.998	88.838	84.0478	75.9824	65.8476	54.5689
618	85.0594	88.7829	84.1444	75.8571	65.6579	54.6841
617	85.1769	88.8523	84.052	75.8629	65.5353	54.6657
616	85.1774	88.8879	83.9943	75.8039	65.37	54.646
615	84.999	88.8045	84.1087	75.6605	65.1171	54.7431
614	84.9289	88.7173	84.1873	75.5494	64.9145	54.8176
613	84.9638	88.7276	84.118	75.5136	64.8536	54.8272
612	85.0463	88.7103	84.15	75.4759	64.7509	54.8522
611	84.9457	88.6732	84.2319	75.2896	64.5684	54.9391
610	84.9506	88.6184	84.3274	75.1247	64.3629	55.0525
609	84.9919	88.5687	84.2437	74.9523	64.2099	55.0405
608	85.0736	88.6449	84.1802	74.8527	64.111	55.037
607	85.0072	88.6567	84.3193	74.6889	63.9098	55.1618
606	84.8306	88.6046	84.4269	74.4617	63.658	55.2956
605	84.7661	88.5744	84.3864	74.2545	63.4266	55.3182
604	84.8493	88.6401	84.3265	74.1692	63.2792	55.3357
603	84.952	88.746	84.4148	74.1039	63.1124	55.4325
602	84.9347	88.7602	84.4785	73.9841	62.9007	55.5224
601	84.8508	88.7195	84.4497	73.8004	62.659	55.5672
600	84.7694	88.6536	84.4392	73.6484	62.4524	55.6188
599	84.7796	88.7219	84.4983	73.606	62.3454	55.7479
598	84.7815	88.7685	84.4979	73.5099	62.2234	55.8276
597	84.7368	88.7403	84.4569	73.3389	62.0563	55.8695
596	84.6911	88.6305	84.4509	73.1081	61.8506	55.969
595	84.6881	88.5228	84.4681	72.872	61.6556	56.1104
594	84.7181	88.5249	84.4908	72.7245	61.5269	56.1748
593	84.7222	88.5759	84.4574	72.5786	61.3708	56.2617
592	84.6435	88.5235	84.458	72.3671	61.1865	56.393
591	84.5559	88.4674	84.3981	72.1311	60.9451	56.4783
590	84.524	88.4563	84.4402	71.9585	60.7426	56.578
589	84.4814	88.4343	84.452	71.8039	60.4932	56.6902
588	84.5334	88.4987	84.4343	71.6796	60.3008	56.8434
587	84.5328	88.5369	84.3395	71.5891	60.1295	56.9101
586	84.5561	88.5836	84.3443	71.4671	59.9237	57.0659
585	84.4686	88.6032	84.3789	71.3232	59.7228	57.2153
584	84.3994	88.5656	84.2791	71.1447	59.5116	57.3271
583	84.3094	88.4675	84.1607	70.8979	59.2937	57.429
582	84.3485	88.4976	84.1966	70.7137	59.1361	57.6006
581	84.4292	88.5262	84.1856	70.5337	58.9908	57.7779
580	84.4687	88.4942	84.0249	70.3411	58.8372	57.8789
579	84.4305	88.4152	83.998	70.1152	58.6397	58.0316
578	84.3573	88.3635	84.0474	69.8725	58.4322	58.2514
577	84.2508	88.2981	83.9417	69.6369	58.1827	58.392
576	84.2156	88.2461	83.8018	69.4307	57.919	58.5071
575	84.2464	88.2042	83.825	69.2777	57.7051	58.7313
574	84.3142	88.2031	83.8131	69.1303	57.5135	58.9451
573	84.3077	88.2401	83.6343	68.9858	57.2995	59.0538
572	84.3013	88.2739	83.5606	68.8536	57.098	59.2023
571	84.2614	88.2789	83.6282	68.6735	56.9008	59.4787
570	84.1927	88.2396	83.5587	68.4546	56.6838	59.63
569	84.1391	88.2531	83.3728	68.2332	56.5032	59.7217
568	84.1224	88.2384	83.4093	67.9854	56.3267	59.9596
567	84.1594	88.2026	83.4501	67.7067	56.1246	60.2413
566	84.163	88.1787	83.2423	67.4696	55.9266	60.3268
565	84.1261	88.1755	83.2019	67.2478	55.7526	60.5085
564	84.0643	88.1415	83.3136	67.0021	55.547	60.8025
563	84.0514	88.0951	83.2095	66.8029	55.2914	60.9494
562	84.063	88.0325	83.0393	66.6208	55.0744	61.0811
561	84.0494	87.978	83.1311	66.4458	54.8275	61.3612
560	84.0216	87.9183	83.1603	66.2387	54.5874	61.5758
559	84.0091	87.8751	83.018	66.0367	54.3358	61.7069
558	83.941	87.8174	83.0321	65.8336	54.1049	61.9797
557	83.884	87.8364	83.1499	65.6236	53.9046	62.2509
556	83.8631	87.837	83.0245	65.3594	53.6997	62.3816
555	83.8618	87.8193	82.9866	65.0817	53.5092	62.5971
554	83.8518	87.7976	83.1007	64.7717	53.3075	62.9351
553	83.7991	87.8226	83.0513	64.505	53.1106	63.1253
552	83.7673	87.8282	82.9696	64.2546	52.8773	63.3249
551	83.7043	87.7826	83.0955	63.9633	52.6594	63.6326
550	83.6767	87.7477	83.1186	63.7512	52.4475	63.9027
549	83.6682	87.7501	83.0298	63.5236	52.2063	64.0847
548	83.663	87.706	83.1183	63.3021	51.9539	64.4054
547	83.6503	87.6616	83.1869	63.1019	51.743	64.6998
546	83.5831	87.6065	83.1305	62.8584	51.5461	64.9056
545	83.5359	87.6017	83.176	62.6114	51.3411	65.1621
544	83.5234	87.5751	83.2918	62.2863	51.1247	65.5024
543	83.4878	87.5382	83.3002	62.0036	50.9583	65.7613
542	83.4805	87.5528	83.2725	61.6778	50.7715	65.9556
541	83.4472	87.5916	83.4029	61.3781	50.5338	66.2955
540	83.3902	87.5916	83.4239	61.0794	50.3398	66.531
539	83.3226	87.582	83.4267	60.7914	50.1239	66.7272
538	83.2996	87.5716	83.5628	60.5479	49.9091	67.0548
537	83.2774	87.5506	83.5715	60.2943	49.6498	67.2996
536	83.2779	87.542	83.5573	60.0405	49.4204	67.5445
535	83.2322	87.5001	83.6596	59.8006	49.2009	67.8345
534	83.1888	87.4695	83.701	59.5346	48.9658	68.0639
533	83.1445	87.4037	83.6872	59.2494	48.7577	68.2472
532	83.1293	87.3858	83.7948	58.9443	48.5955	68.5155
531	83.117	87.3646	83.7976	58.6132	48.3906	68.6996
530	83.0879	87.3417	83.8046	58.2811	48.1722	68.8773
529	83.0307	87.319	83.8675	57.9705	47.9993	69.0782
528	83.0091	87.3373	83.877	57.6788	47.8128	69.245
527	82.9696	87.3638	83.8969	57.3858	47.611	69.4321
526	82.9648	87.3742	83.91	57.1384	47.4213	69.5896
525	82.9479	87.3844	83.9108	56.8854	47.2535	69.7434
524	82.8983	87.3806	83.939	56.6301	47.054	69.9166
523	82.868	87.3684	83.8937	56.3563	46.8542	70.0647
522	82.8167	87.341	83.8607	56.0586	46.7207	70.1682
521	82.792	87.295	83.8571	55.7319	46.5634	70.3014
520	82.7573	87.2345	83.7818	55.3758	46.4012	70.3807
519	82.7073	87.1746	83.721	55.0314	46.2536	70.4771
518	82.6451	87.1666	83.7066	54.7	46.1465	70.6138
517	82.6136	87.1093	83.6018	54.377	45.9859	70.6577
516	82.5448	87.0428	83.5472	54.0802	45.8168	70.7478
515	82.5201	87.0477	83.5332	53.7868	45.666	70.8681
514	82.5148	87.0409	83.3815	53.5202	45.5414	70.8847
513	82.4535	86.9856	83.3342	53.2578	45.3853	70.9797
512	82.3935	86.982	83.2836	52.9488	45.2715	71.0677
511	82.3683	86.9943	83.1495	52.6498	45.1891	71.0866
510	82.3621	86.9224	83.1282	52.2969	45.1167	71.1944
509	82.2983	86.8552	83.0622	51.9482	45.0322	71.2578
508	82.213	86.8309	82.9386	51.5809	44.9718	71.2492
507	82.151	86.8001	82.9512	51.2495	44.8992	71.372
506	82.0963	86.7223	82.8455	50.9359	44.8298	71.3925
505	82.087	86.7691	82.7963	50.6634	44.7789	71.4482
504	82.0809	86.7695	82.8061	50.3866	44.7525	71.5661
503	82.0357	86.7484	82.6864	50.1191	44.7052	71.5832
502	81.9789	86.754	82.7043	49.8417	44.6629	71.6732
501	81.8739	86.6843	82.6993	49.4838	44.6261	71.7595
500	81.8356	86.6254	82.6454	49.1309	44.648	71.7716
499	81.8133	86.6148	82.7118	48.7908	44.716	71.8828
498	81.7738	86.5817	82.7053	48.4537	44.7945	71.9297
497	81.7149	86.559	82.6708	48.1542	44.8869	71.9425
496	81.6599	86.4563	82.7385	47.8412	44.9457	72.0701
495	81.6281	86.3799	82.6879	47.5736	45.0299	72.0789
494	81.5769	86.3089	82.7698	47.2862	45.0901	72.1963
493	81.5346	86.2724	82.7925	47.0206	45.1716	72.2821
492	81.454	86.2495	82.7912	46.7661	45.2894	72.324
491	81.4089	86.2117	82.8878	46.4741	45.4338	72.4581
490	81.3951	86.1895	82.8584	46.1402	45.576	72.5032
489	81.3745	86.1766	82.8936	45.7998	45.7767	72.5544
488	81.2888	86.1691	82.9607	45.4919	45.9691	72.6949
487	81.251	86.1575	82.9693	45.2043	46.2049	72.7181
486	81.2045	86.1332	83.0366	44.945	46.4315	72.8152
485	81.1749	86.1063	83.0412	44.6768	46.6615	72.8978
484	81.1483	86.0344	83.0665	44.4213	46.889	72.9738
483	81.0801	86.0214	83.1229	44.2022	47.1389	73.0991
482	81.0028	86.0259	83.1092	43.9402	47.3988	73.1421
481	80.9573	85.9818	83.1366	43.6541	47.6751	73.2196
480	80.9484	85.9832	83.1453	43.3499	47.9817	73.2944
479	80.9176	85.9795	83.1313	43.059	48.3244	73.3185
478	80.8197	85.9337	83.1464	42.7706	48.6806	73.3392
477	80.7438	85.886	83.1423	42.5121	49.0202	73.3817
476	80.717	85.8475	83.123	42.2677	49.3559	73.3983
475	80.7109	85.8089	83.0935	42.0549	49.7114	73.4137
474	80.6458	85.7842	83.0652	41.8191	50.0851	73.4177
473	80.5325	85.7285	83.0079	41.5563	50.4191	73.4058
472	80.4644	85.6983	82.9832	41.2787	50.8119	73.4051
471	80.4685	85.709	82.9107	40.9983	51.2741	73.3448
470	80.4295	85.7296	82.8395	40.7428	51.7388	73.3059
469	80.3146	85.7373	82.7879	40.4808	52.2117	73.235
468	80.2524	85.7617	82.6964	40.2446	52.7057	73.1594
467	80.2157	85.7494	82.6379	40.0265	53.1636	73.0934
466	80.1829	85.7874	82.5409	39.817	53.601	73.0114
465	80.095	85.7385	82.4559	39.6128	54.0569	72.9584
464	80.0013	85.7336	82.338	39.3854	54.4894	72.8232
463	79.9817	85.7223	82.2483	39.1254	54.9861	72.7297
462	79.9739	85.6915	82.1589	38.8904	55.4976	72.6596
461	79.9106	85.7095	82.0542	38.6481	56.0307	72.5404
460	79.7908	85.666	81.989	38.4128	56.4904	72.4375
459	79.7656	85.6909	81.9062	38.2209	57.0365	72.331
458	79.7409	85.6924	81.8293	38.0382	57.5357	72.2434
457	79.7065	85.6405	81.7318	37.836	57.972	72.1678
456	79.5991	85.6503	81.7105	37.6391	58.407	72.128
455	79.5224	85.6081	81.6085	37.4145	58.8476	72.0686
454	79.4829	85.5473	81.5768	37.1728	59.2786	72.0114
453	79.476	85.5286	81.5448	36.9665	59.8095	71.9925
452	79.3864	85.4841	81.5248	36.7541	60.3092	71.9666
451	79.2749	85.4589	81.4996	36.5574	60.7954	71.942
450	79.2416	85.4636	81.4596	36.4033	61.2679	71.8786
449	79.1711	85.4513	81.4936	36.2287	61.7128	71.8983
448	79.1144	85.501	81.5094	36.0443	62.1255	71.9057
447	78.9972	85.4879	81.5012	35.834	62.5282	71.9086
446	78.9473	85.4771	81.5513	35.5933	62.9683	71.9259
445	78.9038	85.4429	81.5743	35.3755	63.3796	71.9524
444	78.8059	85.3954	81.6108	35.1909	63.8321	71.9599
443	78.6979	85.3456	81.6651	35.0111	64.247	71.953
442	78.6482	85.3368	81.6968	34.8677	64.6419	71.9738
441	78.5859	85.3338	81.6952	34.6861	64.9761	71.9454
440	78.4859	85.2923	81.7497	34.5022	65.2797	71.9724
439	78.3968	85.3251	81.7959	34.2994	65.618	71.9819
438	78.328	85.2929	81.8084	34.1027	65.9423	71.9763
437	78.305	85.2814	81.813	33.9056	66.3263	71.9445
436	78.1832	85.2422	81.8292	33.7223	66.6912	71.8904
435	78.0698	85.1818	81.8303	33.5752	67.0232	71.8385
434	78.0201	85.1251	81.845	33.4456	67.3305	71.7889
433	77.9711	85.116	81.8343	33.2867	67.6078	71.7314
432	77.8689	85.0777	81.8212	33.1118	67.855	71.6703
431	77.7894	85.0653	81.771	32.933	68.1311	71.5492
430	77.7626	85.0894	81.7459	32.7678	68.4255	71.4914
429	77.6658	85.0495	81.706	32.6227	68.7269	71.3622
428	77.5613	85.0552	81.6124	32.49	69.0225	71.2519
427	77.4656	84.98	81.5486	32.3968	69.2683	71.1307
426	77.4409	84.9861	81.4399	32.299	69.4703	71.0032
425	77.3305	84.8899	81.3627	32.1697	69.6423	70.8863
424	77.2171	84.849	81.2622	32.0405	69.8167	70.7798
423	77.1294	84.8294	81.1243	31.9207	69.9915	70.6415
422	77.032	84.8317	81.03	31.8277	70.2035	70.5336
421	76.9189	84.8205	80.8965	31.7713	70.4286	70.3939
420	76.8015	84.8101	80.7882	31.7274	70.6165	70.279
419	76.7346	84.781	80.6626	31.6856	70.7649	70.1311
418	76.5875	84.7266	80.5717	31.6364	70.8796	70.0382
417	76.4584	84.65	80.5174	31.5784	70.9632	69.9374
416	76.3807	84.5897	80.4013	31.5413	71.0893	69.8174
415	76.2291	84.5619	80.3579	31.5208	71.2626	69.7137
414	76.1063	84.5262	80.2962	31.5561	71.4108	69.6199
413	75.9738	84.5052	80.2758	31.5941	71.5641	69.5507
412	75.8605	84.4838	80.2492	31.6262	71.6606	69.4777
411	75.7162	84.446	80.2251	31.6797	71.7017	69.4396
410	75.5915	84.3892	80.2463	31.7261	71.7339	69.3877
409	75.4336	84.3069	80.2459	31.7903	71.7695	69.3522
408	75.286	84.2689	80.3015	31.8927	71.8724	69.3572
407	75.1233	84.2219	80.2601	32.0452	71.9692	69.2996
406	74.9675	84.2157	80.2679	32.2223	72.0819	69.2467
405	74.8239	84.176	80.2822	32.3645	72.0411	69.2251
404	74.6579	84.079	80.2438	32.5065	71.9981	69.132
403	74.5001	84.0747	80.283	32.6993	72.0073	69.0917
402	74.3073	83.9333	80.2739	32.8846	72.0068	69.0579
401	74.1444	83.8045	80.2101	33.1382	72.0442	68.9732
400	73.9646	83.709	80.1582	33.3963	72.0483	68.8606

## Sheet: fig 3g
	BCNC	BCNC⊂A3	GCNC	GCNC⊂A3	RCNC	RCNC⊂A3
wavelength (nm)	Ellipticity (mdeg)	Ellipticity (mdeg)	Ellipticity (mdeg)	Ellipticity (mdeg)	Ellipticity (mdeg)	Ellipticity (mdeg)
800	65.5954	-6.99918	308.905	-60.3232	1146.17	-215.928
799	65.564	-7.13962	309.862	-61.3424	1148.19	-221.52
798	65.0936	-6.2525	308.862	-61.2838	1146.6	-225.803
797	64.755	-5.00665	308.599	-60.9206	1146.65	-230.535
796	65.232	-3.84174	310.085	-60.6599	1150.1	-235.5
795	65.9769	-3.28711	312.232	-60.9808	1156.03	-240.322
794	66.5309	-3.13428	314.546	-62.4678	1162.08	-244.887
793	67.5307	-3.04349	317.329	-63.9486	1166.9	-249.561
792	67.9197	-3.65182	319.139	-65.718	1169.59	-255.512
791	68.6276	-3.91977	320.604	-67.0875	1171.86	-259.954
790	69.2707	-4.37405	321.807	-68.4813	1174.82	-264.618
789	69.7372	-5.16699	323.355	-70.5626	1179.29	-269.741
788	69.9912	-6.10458	325.452	-73.0109	1183.96	-274.478
787	70.2851	-6.95786	328.174	-75.4413	1188.44	-280.065
786	70.4676	-7.94373	331.482	-77.9711	1192.88	-286.344
785	70.5296	-8.7757	334.759	-80.4659	1197.45	-293.232
784	71.1133	-9.32684	338.284	-82.8261	1203.08	-299.6
783	72.0648	-9.65613	341.326	-84.7288	1209.51	-305.217
782	72.8094	-9.99936	343.997	-86.4094	1215.21	-310.439
781	73.3434	-9.95752	346.407	-87.7604	1219.35	-315.305
780	73.8666	-9.71271	348.924	-88.8193	1222.76	-321.33
779	74.5755	-9.88632	352.204	-90.3166	1228.58	-328.187
778	75.3977	-9.96976	356.222	-92.1221	1236.25	-335.151
777	76.0697	-10.5087	359.444	-93.6227	1244.22	-341.653
776	76.3103	-11.0802	361.881	-95.2152	1250.91	-348.288
775	76.5138	-11.5422	364.698	-97.2047	1256.34	-357.563
774	77.1643	-11.9581	368.204	-99.1934	1261.97	-367.052
773	78.0026	-12.5727	372.051	-101.302	1268.85	-375.747
772	78.9748	-13.3699	375.741	-103.519	1276.66	-383.232
771	79.6818	-13.9846	378.311	-105.739	1283.88	-389.824
770	80.1458	-14.4672	379.503	-107.084	1288.35	-395.819
769	80.5054	-14.9004	380.593	-108.4	1291.12	-402.209
768	80.9384	-15.2786	382.381	-109.977	1294.82	-408.798
767	81.3166	-15.8081	384.826	-111.54	1300.39	-413.424
766	81.5308	-16.5693	387.279	-113.612	1306.83	-417.412
765	81.5606	-17.0622	389.876	-115.794	1312.38	-422.376
764	81.515	-18.1068	392.23	-118.084	1316.52	-428.916
763	81.9008	-18.4229	394.688	-119.686	1319.36	-435.764
762	82.565	-18.7419	397.317	-121.271	1321.91	-442.21
761	83.1907	-18.891	399.846	-122.97	1326.45	-447.999
760	83.9873	-18.9283	402.563	-124.496	1331.16	-453.244
759	84.71	-19.1824	404.806	-125.843	1334.31	-458.511
758	85.2654	-19.0806	406.125	-126.39	1335.16	-463.572
757	85.5565	-18.949	406.211	-127.024	1335.44	-468.954
756	85.959	-18.6554	407.708	-128.353	1340.46	-475.423
755	86.2798	-19.1261	411.104	-131.605	1350.24	-483.434
754	87.2595	-20.295	417.842	-136.082	1364.27	-494.642
753	88.4985	-21.7124	426.362	-141.504	1376.58	-507.199
752	89.7232	-23.2166	433.583	-146.2	1385.52	-519.119
751	90.6112	-24.2679	439.734	-149.974	1393.82	-530.284
750	91.7275	-25.4034	446.042	-153.456	1404.36	-541.062
749	92.9952	-26.7449	453.155	-157.049	1416.41	-551.759
748	94.4314	-28.1389	459.283	-160.305	1425.26	-561.749
747	95.4637	-29.3936	463.667	-162.455	1428.22	-570.003
746	95.8414	-29.9494	464.525	-163.443	1427.27	-576.088
745	95.6606	-29.9779	462.602	-163.304	1425.64	-579.943
744	95.2554	-30.023	461.364	-163.417	1426.99	-584.151
743	95.1172	-30.4594	461.841	-164.338	1430.33	-589.89
742	95.1996	-31.1056	463.313	-166.335	1433.28	-597.362
741	95.5271	-31.8494	465.617	-168.828	1436.4	-606.16
740	95.8578	-32.4918	468.568	-171.545	1441.63	-614.826
739	96.427	-33.0699	471.556	-174.304	1447.9	-623.249
738	97.1197	-33.874	474.431	-176.737	1452.9	-631.013
737	97.891	-34.8814	477.568	-179.25	1456.74	-639.58
736	98.7769	-35.8376	480.755	-181.639	1460.68	-648.918
735	99.6642	-36.5064	484.129	-184.42	1466.25	-658.284
734	100.526	-37.4377	487.603	-187.647	1473.48	-667.984
733	101.207	-38.1638	491.024	-190.836	1480.39	-677.838
732	101.976	-39.105	494.584	-193.777	1485.4	-687.539
731	102.976	-39.9548	498.63	-196.268	1490.01	-697.518
730	103.696	-40.9	502.634	-199.257	1495.67	-707.343
729	104.278	-41.6737	506.297	-202.304	1502.52	-715.905
728	104.649	-42.2622	509.552	-205.016	1508.63	-723.322
727	105.039	-43.0687	512.067	-207.53	1512.12	-730.833
726	105.547	-43.6698	514.179	-209.687	1514.05	-738.534
725	106.042	-44.2508	516.55	-211.88	1517.36	-745.182
724	106.787	-44.7697	519.275	-214.105	1523.09	-752.679
723	107.406	-45.2927	522.383	-216.833	1530.62	-760.179
722	108.269	-45.9132	526.19	-219.705	1537.75	-767.905
721	109.322	-46.4555	530.442	-222.475	1543.08	-776.785
720	110.46	-47.1113	534.829	-225.633	1548.34	-787.147
719	111.666	-47.9546	539.776	-229.572	1556.03	-797.902
718	112.82	-49.0743	545.052	-233.643	1565.01	-807.884
717	113.866	-50.0701	550.008	-237.45	1572.43	-817.683
716	114.627	-50.9373	554.079	-240.908	1576.91	-827.761
715	115.472	-51.8711	557.317	-243.662	1580.41	-837.575
714	116.25	-52.8295	559.713	-246.041	1583.67	-846.845
713	116.765	-53.7519	561.592	-248.475	1588.64	-855.744
712	117.259	-54.736	563.523	-251.173	1594.12	-864.977
711	117.873	-55.3789	565.51	-253.481	1598.15	-874.763
710	118.305	-55.8083	567.682	-255.861	1601.68	-884.988
709	118.951	-56.2175	570.148	-258.152	1606.62	-895.098
708	119.888	-56.6512	573.137	-260.548	1613.14	-904.011
707	120.721	-57.3806	576.438	-263.491	1618.78	-912.89
706	121.516	-57.8803	580.108	-267.053	1623.43	-922.723
705	122.392	-58.6562	584.468	-270.883	1628.53	-933.682
704	123.584	-59.5443	589.611	-274.845	1635.05	-944.528
703	124.842	-60.5375	595.094	-278.863	1643.13	-954.558
702	126.169	-61.8145	600.872	-282.845	1650.17	-965.057
701	127.277	-63.0928	606.338	-286.997	1655.36	-976.983
700	128.319	-64.4006	611.591	-290.974	1660.3	-989.404
699	129.227	-65.9735	616.293	-295.045	1666.04	-1000.93
698	129.88	-67.5406	620.472	-298.915	1672.5	-1011.28
697	130.546	-68.8947	624.144	-302.233	1678.13	-1021.66
696	131.221	-69.8743	627.182	-305.11	1681.07	-1031.96
695	131.723	-70.7987	629.558	-307.604	1681.9	-1041.51
694	132.362	-71.5615	631.322	-309.989	1683.43	-1050.24
693	133.138	-72.2704	633.098	-311.846	1686.68	-1056.98
692	133.857	-72.9485	634.774	-313.653	1690.14	-1062.81
691	134.531	-73.4676	636.738	-315.754	1692.16	-1069.63
690	135.529	-73.7748	639.305	-318.287	1693.49	-1077.83
689	136.542	-74.5005	642.307	-321.603	1696.04	-1086.71
688	137.567	-75.4085	645.599	-325.04	1700.29	-1094.26
687	138.601	-76.3902	649.146	-328.567	1705.16	-1102.61
686	139.605	-77.4835	652.99	-332.12	1709.37	-1111.55
685	140.243	-78.7833	656.796	-336.21	1713.1	-1121.88
684	141.02	-80.0561	660.882	-340.701	1717.42	-1132.88
683	141.832	-81.4901	664.988	-345.294	1722.62	-1143.75
682	142.63	-83.0688	669.15	-349.851	1727.95	-1155.11
681	143.554	-84.5063	673.67	-354.133	1734.15	-1167.21
680	144.578	-85.8248	678.601	-359.12	1740.73	-1180.01
679	145.764	-87.2609	683.912	-364.377	1747.61	-1192.49
678	147.06	-88.8429	689.552	-369.768	1754.52	-1205.48
677	148.58	-90.2907	695.394	-375.014	1761.34	-1218.83
676	150.29	-91.7177	700.804	-380.157	1767.65	-1231.53
675	151.976	-93.3997	706.444	-385.576	1773.03	-1244.16
674	153.716	-95.0493	712.459	-391.46	1778.48	-1257.34
673	155.313	-96.8673	718.715	-397.69	1783.36	-1270.89
672	156.926	-98.6281	724.245	-403.089	1786.54	-1283.21
671	158.171	-100.417	729.037	-407.825	1788.78	-1294.78
670	159.368	-102.009	733.212	-412.656	1790.17	-1306.39
669	160.604	-103.565	737.288	-417.66	1792.58	-1317.65
668	161.901	-105.407	742.047	-423.112	1795.55	-1329.02
667	163.154	-107.101	747.136	-428.476	1797.38	-1341.21
666	164.503	-108.71	752.09	-433.529	1799.02	-1353
665	165.784	-110.284	756.525	-438.069	1801.35	-1363.57
664	166.99	-111.92	760.82	-442.743	1804.01	-1373.63
663	168.23	-113.847	765.506	-447.921	1805.77	-1384.28
662	169.703	-115.879	770.568	-453.309	1807.57	-1395.66
661	171.065	-117.962	775.857	-458.882	1810	-1406.91
660	172.401	-119.825	781.148	-464.418	1811.95	-1417.74
659	173.784	-121.722	786.42	-470.133	1813.48	-1428.23
658	175.264	-123.848	791.529	-476.201	1814.75	-1439.19
657	176.718	-125.881	796.782	-482.313	1816.28	-1449.97
656	178.388	-127.742	801.951	-488.381	1817.44	-1459.83
655	180.33	-129.592	807.068	-494.303	1817.65	-1470.02
654	181.945	-131.376	812.18	-500.436	1817.76	-1480.65
653	183.596	-133.108	817.393	-506.669	1818.73	-1491.16
652	185.545	-134.882	822.56	-512.722	1819.42	-1501.07
651	187.469	-136.8	827.559	-518.785	1819.13	-1510.91
650	189.201	-138.577	832.385	-524.72	1818.79	-1520.72
649	190.792	-140.61	837.214	-530.647	1818.59	-1530.42
648	192.237	-142.738	841.787	-536.672	1818.11	-1539.88
647	193.758	-144.777	846.669	-543	1816.86	-1549.59
646	195.408	-146.709	851.781	-549.425	1815.98	-1559.35
645	197.071	-148.92	856.745	-555.866	1815.46	-1568.6
644	198.652	-151.203	861.882	-562.323	1814.18	-1577.51
643	200.287	-153.663	867.273	-568.867	1812.3	-1587.64
642	202.074	-156.396	873.218	-575.653	1811.09	-1598.23
641	203.996	-158.7	879.357	-582.888	1810.56	-1608.05
640	206.041	-161.05	885.625	-590.294	1808.51	-1617.11
639	207.98	-163.699	891.961	-597.923	1805.24	-1626.35
638	209.937	-166.286	898.092	-605.596	1802.64	-1635.35
637	211.779	-168.975	904.258	-613.317	1799.84	-1643.41
636	213.871	-171.828	910.434	-621.136	1795.22	-1650.85
635	215.747	-174.668	916.321	-629.319	1789.83	-1658.34
634	217.532	-177.246	921.757	-637.15	1785.55	-1664.91
633	219.456	-179.669	926.845	-644.727	1780.67	-1670.18
632	221.287	-182.435	931.948	-652.285	1774.49	-1675.45
631	223.271	-185.039	936.934	-659.769	1768.64	-1681.41
630	225.288	-187.826	942.147	-666.987	1763.91	-1686.88
629	227.517	-190.344	947.565	-674.2	1759.18	-1691.51
628	229.434	-192.875	953.028	-681.607	1753.92	-1696.02
627	231.4	-195.313	958.638	-688.99	1748.64	-1700.5
626	233.225	-197.952	964.248	-696.415	1743.3	-1704.65
625	235.276	-200.706	969.764	-704.139	1738	-1708.47
624	237.297	-203.467	975.267	-712.157	1732.85	-1712.24
623	239.185	-206.049	980.723	-719.593	1727.58	-1715.59
622	241.12	-208.584	985.882	-726.726	1722.18	-1718.77
621	243.253	-211.11	991.014	-733.985	1716.25	-1721.41
620	245.41	-213.953	996.375	-741.267	1709.81	-1723.71
619	247.765	-216.773	1001.75	-748.766	1703.37	-1726.1
618	250.455	-219.471	1007.27	-756.563	1697.3	-1727.73
617	253.153	-222.414	1013.15	-764.581	1690.28	-1728.55
616	255.712	-225.731	1019.35	-772.245	1681.56	-1729.37
615	258.269	-229.143	1025.65	-780.543	1673.26	-1730.57
614	260.793	-232.737	1032.36	-789.797	1665.22	-1730.83
613	263.129	-236.616	1039.11	-799.424	1655.49	-1730.17
612	265.677	-240.49	1045.59	-809.156	1644.99	-1730.45
611	268.236	-244.247	1051.86	-818.7	1635.84	-1730.36
610	270.644	-248.234	1058.2	-828.118	1626.15	-1728.51
609	273.072	-252.09	1064.53	-837.504	1614.54	-1726.12
608	275.524	-255.839	1070.6	-846.868	1603.74	-1723.97
607	278.084	-259.75	1076.54	-856.358	1593.68	-1720.45
606	280.916	-263.741	1082.53	-865.439	1581.79	-1715.48
605	283.844	-267.632	1088.47	-874.823	1569.7	-1711.02
604	286.549	-271.496	1094.27	-884.503	1558.86	-1706.21
603	289.275	-275.448	1100.34	-894.316	1546.48	-1699.57
602	292.141	-279.479	1106.43	-904.462	1533.16	-1693.03
601	295.006	-283.813	1112.48	-914.479	1521.04	-1686.8
600	297.95	-288.299	1118.71	-924.495	1508.85	-1679.53
599	300.882	-292.752	1125.13	-934.613	1495.03	-1672
598	303.756	-297.174	1131.56	-944.982	1482.13	-1665.28
597	306.778	-301.799	1138.14	-955.048	1470.15	-1657.74
596	309.809	-306.74	1144.63	-965.264	1456.17	-1649.43
595	312.955	-311.71	1151.18	-975.459	1442.41	-1641.57
594	316.102	-316.799	1157.51	-985.447	1429.81	-1633.41
593	319.45	-321.858	1163.9	-995.585	1416.33	-1623.71
592	322.781	-326.745	1170.06	-1005.93	1402.01	-1614.56
591	326.097	-331.666	1176.02	-1016.48	1388.92	-1605.61
590	329.465	-336.503	1182.04	-1026.96	1375.48	-1594.95
589	332.737	-341.283	1188.16	-1038.04	1360.36	-1584.26
588	335.927	-346.153	1194.38	-1048.94	1345.98	-1574.03
587	339.409	-351.311	1200.64	-1060	1332.08	-1562.83
586	342.887	-356.481	1206.99	-1071.49	1316.83	-1551.19
585	346.017	-361.675	1213.21	-1082.85	1301.38	-1540.64
584	349.306	-366.807	1219.58	-1093.88	1286.89	-1529.41
583	352.595	-372.163	1226.12	-1104.67	1271.43	-1516.95
582	356.195	-377.791	1232.7	-1115.15	1255.17	-1504.71
581	359.855	-383.693	1239	-1125.34	1239.88	-1492.12
580	363.646	-389.607	1245.33	-1135.91	1224.46	-1478.24
579	367.381	-395.533	1251.51	-1146.5	1207.91	-1464.17
578	371.244	-401.362	1257.79	-1156.85	1192.22	-1450.31
577	375.291	-407.18	1264	-1167.05	1176.42	-1435.21
576	379.296	-413.22	1270.09	-1177.36	1159.53	-1419.59
575	383.356	-419.271	1275.95	-1187.51	1143.17	-1404.74
574	387.237	-424.951	1281.57	-1197.56	1128.21	-1390.41
573	390.719	-430.541	1286.73	-1207.41	1113.54	-1376.4
572	394.081	-435.877	1291.32	-1216.48	1098.81	-1362.86
571	397.38	-441.063	1295.96	-1225.17	1084.99	-1349.82
570	400.616	-446.168	1300.67	-1233.25	1071.76	-1336.96
569	403.83	-451.449	1305.49	-1240.98	1058.16	-1323.77
568	407.09	-456.827	1310.32	-1248.88	1044.62	-1310.58
567	410.281	-462.318	1315.21	-1256.9	1031.01	-1297.17
566	413.657	-467.864	1320.18	-1264.94	1016.6	-1282.25
565	417.381	-473.893	1325.58	-1273.62	1000.94	-1266.55
564	421.236	-480.215	1331.24	-1282.81	985.138	-1251.06
563	425.162	-486.839	1337.03	-1292.29	969.35	-1234.86
562	429.223	-493.71	1342.86	-1302.08	952.614	-1217.68
561	433.352	-500.906	1348.36	-1312.28	935.829	-1200.69
560	437.665	-508.232	1353.9	-1322.42	919.211	-1183.38
559	442.269	-515.853	1359.4	-1332.71	902.16	-1165.6
558	447.036	-523.985	1364.8	-1342.66	885.02	-1147.97
557	451.984	-532.39	1370.42	-1352.46	867.816	-1130.23
556	457.085	-540.941	1376.07	-1361.9	850.577	-1111.67
555	462.609	-549.605	1381.8	-1371.02	833.227	-1092.73
554	468.283	-558.677	1387.32	-1380.11	815.738	-1073.92
553	474.039	-568.138	1392.88	-1389.08	797.801	-1053.88
552	479.964	-577.768	1398.63	-1398.14	779.545	-1033.59
551	485.889	-587.494	1404.21	-1406.84	762.021	-1013.74
550	491.901	-597.464	1409.72	-1415.36	744.129	-993.281
549	498.131	-607.23	1415.02	-1423.57	726.802	-973.521
548	504.19	-617.096	1419.68	-1431.16	710.224	-954.486
547	510.243	-627.359	1424.29	-1438.32	694.001	-935.51
546	516.016	-637.47	1428.47	-1444.98	678.399	-917.328
545	521.796	-647.219	1432.24	-1450.93	663.669	-900.404
544	527.582	-656.857	1435.73	-1456.18	649.887	-884.453
543	533.255	-666.146	1438.6	-1460.86	636.502	-868.659
542	539.125	-675.223	1441.4	-1465.37	623.774	-853.646
541	544.749	-684.265	1443.86	-1469.74	611.405	-838.881
540	550.316	-693.362	1446.17	-1474.17	598.966	-824.191
539	555.95	-702.172	1448.34	-1478.45	586.796	-809.866
538	561.424	-711.304	1449.89	-1482.66	574.633	-795.505
537	566.972	-720.671	1451.56	-1486.8	562.693	-780.92
536	572.55	-730.131	1452.96	-1490.6	550.623	-766.183
535	578.224	-739.943	1454.14	-1494.45	538.663	-751.817
534	583.798	-749.978	1454.76	-1497.5	527.004	-737.869
533	589.475	-760.426	1454.89	-1500.21	515.381	-724.003
532	595.342	-771.167	1454.73	-1502.5	504.341	-710.315
531	601.381	-782.182	1453.99	-1504.32	493.181	-696.491
530	607.719	-793.365	1452.94	-1505.81	482.095	-682.768
529	614.396	-804.509	1451.13	-1506.53	471.266	-669.597
528	621.083	-815.724	1448.8	-1507.16	460.528	-656.359
527	627.586	-827.088	1445.78	-1507.03	450.212	-643.918
526	633.873	-838.486	1442.56	-1506.6	440.122	-631.286
525	640.253	-849.809	1438.88	-1505.74	430.213	-618.822
524	646.604	-860.836	1434.57	-1504.1	420.671	-606.973
523	652.891	-871.856	1429.72	-1502.19	411.187	-595.154
522	658.919	-882.881	1424.19	-1499.4	402.136	-583.948
521	664.998	-894.021	1418.41	-1496.33	393.267	-573.013
520	670.975	-905.382	1411.87	-1492.48	384.594	-562.231
519	677.169	-916.935	1404.8	-1488.46	376.397	-552.021
518	683.656	-928.59	1396.85	-1483.89	368.32	-541.831
517	690.234	-940.455	1388.23	-1478.73	360.539	-532.274
516	696.69	-952.429	1379.16	-1472.92	352.826	-522.742
515	703.04	-964.796	1369.21	-1466.41	345.168	-513.291
514	709.387	-976.928	1358.81	-1459.26	337.896	-504.503
513	715.716	-988.899	1347.99	-1451.29	330.981	-495.477
512	721.768	-1000.57	1336.38	-1442.55	324.334	-486.782
511	727.826	-1012.17	1324.4	-1433.15	317.718	-478.452
510	733.781	-1023.64	1312.02	-1423.27	311.214	-470.201
509	739.8	-1034.97	1299.52	-1412.61	305.03	-462.303
508	745.862	-1046.29	1286.52	-1401.49	299.191	-454.293
507	752.122	-1057.58	1273.39	-1389.86	293.714	-446.737
506	758.633	-1068.87	1260.07	-1377.49	288.393	-438.982
505	765.408	-1080.45	1246.18	-1364.62	283.049	-431.45
504	772.439	-1092.5	1232.06	-1351.33	277.844	-424.683
503	779.678	-1104.5	1217.79	-1337.6	272.803	-417.672
502	786.972	-1116.47	1203.16	-1322.93	267.982	-411.082
501	794.388	-1128.75	1188.04	-1307.94	263.171	-404.413
500	801.822	-1141.09	1172.66	-1292.58	258.349	-398.088
499	809.301	-1153.28	1156.84	-1276.36	253.647	-392.022
498	816.66	-1165.43	1140.58	-1259.66	248.976	-385.986
497	823.895	-1177.4	1123.94	-1242.37	244.668	-380.351
496	831.188	-1189.21	1107.02	-1224.26	240.555	-374.358
495	838.424	-1201.09	1089.67	-1205.45	236.636	-368.697
494	845.71	-1212.91	1071.96	-1186.02	232.908	-363.074
493	852.866	-1224.47	1053.72	-1166.13	229.295	-357.642
492	860.176	-1236.02	1034.97	-1145.75	225.797	-352.415
491	868.076	-1248.38	1016.59	-1126.07	222.43	-347.157
490	876.807	-1261.75	999.489	-1107.03	219.218	-342.539
489	885.32	-1274.68	982.155	-1087.56	215.823	-337.924
488	893.429	-1286.78	964.323	-1067.85	212.446	-333.412
487	901.324	-1298.61	946.286	-1048.05	209.228	-328.945
486	909.239	-1310.13	928.016	-1028.14	206.183	-324.535
485	916.985	-1321.97	909.781	-1008.42	203.104	-320.278
484	924.445	-1333.68	891.753	-988.756	200.169	-316.237
483	931.722	-1344.76	873.61	-968.755	197.309	-312.277
482	938.451	-1355.11	854.519	-948.143	194.465	-308.352
481	945.194	-1365.39	835.19	-927.845	191.776	-304.524
480	953.003	-1377.14	817.286	-908.725	189.286	-301.017
479	961.442	-1389.28	800.486	-890.054	186.829	-297.675
478	969.351	-1400.77	783.801	-871.343	184.51	-294.392
477	976.971	-1411.56	767.148	-852.389	182.236	-291.256
476	984.502	-1421.7	750.6	-833.482	179.946	-287.954
475	991.782	-1431.38	734.215	-814.642	177.787	-284.805
474	998.246	-1440.13	717.555	-795.739	175.579	-281.48
473	1003.57	-1447.77	700.086	-776.756	173.544	-278.168
472	1010.01	-1456.87	684.049	-758.573	171.77	-275.056
471	1015.92	-1465.24	667.481	-739.979	169.816	-272.045
470	1021.47	-1473.36	650.466	-721.836	167.768	-269.14
469	1027.53	-1481.98	634.052	-704.194	165.857	-266.053
468	1033.91	-1491.06	618.141	-687.399	164.097	-263.273
467	1041.75	-1501.89	603.438	-671.461	162.493	-260.737
466	1051.38	-1514.63	590.495	-656.313	160.921	-258.619
465	1061.05	-1527.01	578.183	-641.071	159.381	-256.649
464	1069.1	-1536.64	564.903	-625.055	157.73	-254.427
463	1075.82	-1544.51	550.407	-608.872	156.267	-251.919
462	1083.91	-1554.22	537.253	-593.684	154.838	-249.657
461	1092.42	-1564.4	524.701	-578.767	153.211	-247.744
460	1100.69	-1574.08	512.098	-563.536	151.582	-245.814
459	1107.9	-1582.2	498.992	-547.569	149.965	-243.757
458	1113.48	-1588.17	484.539	-531.252	148.356	-241.266
457	1119.62	-1594.58	470.379	-515.469	146.872	-238.733
456	1126.91	-1602.39	457.119	-500.357	145.331	-236.259
455	1134.57	-1610.51	444.481	-485.599	143.794	-233.949
454	1141.67	-1617.53	432.097	-470.844	142.307	-231.484
453	1147.87	-1623.13	419.307	-456.258	140.991	-229.109
452	1154.77	-1629.49	407.354	-442.496	139.857	-226.738
451	1161.38	-1635.48	395.613	-429.384	138.664	-224.471
450	1169.17	-1643.01	385.021	-417.01	137.527	-222.313
449	1177.4	-1650.63	375.17	-404.865	136.39	-220.403
448	1184.89	-1657.16	365.26	-393.244	135.235	-218.422
447	1192.35	-1663.31	355.66	-381.859	134.288	-216.483
446	1199.67	-1669.21	346.405	-370.971	133.397	-214.586
445	1207.1	-1675.29	337.717	-360.575	132.496	-212.695
444	1214.09	-1680.73	329.36	-350.527	131.486	-210.856
443	1221.22	-1686.2	321.305	-340.871	130.498	-209.06
442	1228.3	-1691.23	313.431	-331.339	129.526	-207.306
441	1233.75	-1694.51	304.783	-321.828	128.543	-205.325
440	1239.82	-1698.76	296.58	-312.642	127.581	-203.532
439	1246.42	-1703.47	288.828	-303.755	126.657	-201.786
438	1253.54	-1708.78	281.312	-295.115	125.663	-200.302
437	1260.93	-1714.14	273.964	-286.537	124.562	-198.765
436	1268.49	-1719.22	266.699	-278.01	123.639	-197.235
435	1276.07	-1723.74	259.74	-269.525	122.862	-195.459
434	1283.48	-1728.03	253.048	-261.308	122.019	-193.749
433	1290.84	-1731.84	246.565	-253.349	121.12	-192.094
432	1298.26	-1735.23	240.24	-245.579	120.293	-190.528
431	1305.69	-1738.56	233.954	-238.123	119.367	-188.914
430	1312.87	-1741.3	227.896	-230.806	118.466	-187.158
429	1320.06	-1743.41	222.031	-223.809	117.666	-185.435
428	1327.36	-1744.96	216.582	-216.953	117.028	-183.599
427	1334.54	-1746.44	211.233	-210.34	116.304	-181.939
426	1341.51	-1747.77	206.001	-203.958	115.438	-180.348
425	1348.27	-1748.76	200.846	-197.998	114.611	-178.803
424	1354.82	-1749.39	195.944	-192.303	113.811	-177.214
423	1361.22	-1749.52	191.384	-186.655	113.077	-175.55
422	1367.55	-1749.08	186.94	-181.182	112.307	-173.999
421	1373.67	-1748.44	182.638	-175.956	111.557	-172.307
420	1379.72	-1748.03	178.301	-171.039	110.674	-170.763
419	1385.71	-1747.3	174.104	-166.354	109.645	-169.253
418	1391.46	-1745.54	170.148	-161.795	108.845	-167.717
417	1396.97	-1742.94	166.503	-157.17	108.256	-166.148
416	1402.4	-1739.76	163.056	-152.404	107.685	-164.475
415	1407.55	-1735.9	159.739	-147.861	107.087	-162.782
414	1412.42	-1731.57	156.389	-143.64	106.356	-161.132
413	1417.29	-1726.88	153.105	-139.436	105.677	-159.425
412	1421.71	-1721.3	149.954	-135.292	105.041	-157.646
411	1425.42	-1714.35	146.984	-131.195	104.436	-155.896
410	1428.99	-1707.02	143.954	-127.258	103.729	-154.216
409	1432.45	-1699.21	141.059	-123.421	103.068	-152.433
408	1435.33	-1690.56	138.321	-119.807	102.402	-150.656
407	1437.76	-1681.25	135.586	-116.334	101.707	-148.982
406	1439.81	-1671.27	133.019	-112.82	101.118	-147.251
405	1441.03	-1660.28	130.498	-109.523	100.482	-145.666
404	1441.62	-1648.08	128.006	-106.296	99.7176	-144.157
403	1441.94	-1634.95	125.675	-103.026	99.1021	-142.491
402	1441.63	-1620.91	123.408	-99.888	98.6297	-140.733
401	1440.64	-1606	121.142	-96.8969	98.029	-139.062
400	1439.37	-1590.59	118.868	-94.0606	97.3443	-137.477
399	1437.79	-1574.45	116.729	-91.2837	96.7338	-135.817
398	1435.84	-1557.38	114.831	-88.4734	96.2425	-134.049
397	1433.48	-1539.49	113.058	-85.683	95.6839	-132.285
396	1430.55	-1520.67	111.401	-82.9218	95.1922	-130.38
395	1426.67	-1501.08	109.743	-80.3658	94.6506	-128.508
394	1421.85	-1480.91	108.117	-77.7468	94.0335	-126.729
393	1416.62	-1460.06	106.658	-75.272	93.4188	-124.878
392	1410.84	-1438.33	105.436	-72.7975	92.922	-122.895
391	1404.28	-1416	104.189	-70.3262	92.3037	-121.031
390	1396.76	-1392.98	102.764	-67.9669	91.5557	-119.256
389	1388.45	-1368.88	101.364	-65.7544	90.9027	-117.376
388	1379.34	-1344.07	99.9874	-63.5556	90.3457	-115.6
387	1369.59	-1318.72	98.6299	-61.4226	89.7134	-113.96
386	1359.49	-1292.74	97.4799	-59.3816	89.2323	-112.214
385	1348.71	-1266.58	96.2522	-57.4482	88.6696	-110.464
384	1337.41	-1240.14	94.9261	-55.5515	88.0535	-108.771
383	1325.7	-1213.06	93.6512	-53.6133	87.473	-107.049
382	1313.39	-1185.1	92.4246	-51.8885	86.8834	-105.284
381	1300.32	-1156.67	91.2024	-50.1587	86.2953	-103.536
380	1286.71	-1127.79	90.1584	-48.4519	85.7144	-101.761
379	1272.6	-1098.92	89.1625	-46.7444	85.1129	-99.9233
378	1258.05	-1070.12	88.19	-44.9557	84.4417	-98.1104
377	1243.19	-1041.03	87.184	-43.2839	83.7236	-96.4263
376	1228.09	-1011.42	86.2343	-41.6852	83.0758	-94.663
375	1212.54	-981.56	85.2883	-40.1449	82.5174	-92.8622
374	1196.62	-951.764	84.3714	-38.5944	82.0302	-91.0935
373	1180.49	-922.044	83.6396	-36.9391	81.5674	-89.3768
372	1164.02	-892.591	82.8161	-35.416	80.9312	-87.6901
371	1147.49	-863.086	82.0215	-33.7869	80.3969	-85.9992
370	1131.06	-833.529	81.3378	-32.356	79.8709	-84.1069
369	1114.62	-804.063	80.6901	-30.9105	79.4285	-82.3218
368	1097.87	-774.879	79.9663	-29.4884	78.8701	-80.5096
367	1080.91	-745.746	79.3213	-27.9613	78.2715	-78.7167
366	1063.88	-716.728	78.7544	-26.3781	77.644	-76.828
365	1046.75	-688.182	78.067	-25.0313	76.9713	-75.0073
364	1029.67	-659.984	77.3621	-23.5219	76.442	-73.1258
363	1012.68	-632.288	76.6633	-22.0645	75.8219	-71.2214
362	995.677	-604.681	75.9547	-20.6471	75.2239	-69.4395
361	978.482	-577.161	75.2311	-19.1528	74.7325	-67.5831
360	961.318	-549.734	74.6383	-17.6762	74.2296	-65.6751
359	944.074	-522.676	73.9372	-16.2144	73.66	-63.7348
358	926.78	-496.118	73.2832	-14.83	73.1213	-61.9088
357	909.694	-469.794	72.8051	-13.3718	72.7032	-60.0423
356	892.894	-443.712	72.4319	-11.9524	72.246	-58.1059
355	876.066	-417.989	71.9809	-10.5866	71.7687	-56.307
354	859.319	-392.751	71.543	-9.07397	71.2636	-54.4364
353	842.539	-368.289	71.0792	-7.60269	70.6544	-52.6668
352	825.941	-344.434	70.6031	-6.19382	70.1565	-50.7929
351	809.564	-321.228	70.1295	-4.8201	69.6741	-48.8961
350	793.675	-298.605	69.7437	-3.42996	69.2706	-46.9796
349	777.847	-276.562	69.304	-2.01117	68.8128	-45.0858
348	762.044	-255.149	68.7925	-0.69452	68.3134	-43.2466
347	746.379	-234.34	68.3014	0.58463	67.7976	-41.4024
346	730.929	-214.171	67.8945	1.83572	67.2978	-39.5405
345	715.886	-194.622	67.4929	2.95038	66.8523	-37.7524
344	701.205	-175.806	67.0382	4.00668	66.3046	-36.0446
343	686.595	-157.595	66.6788	5.14621	65.7154	-34.426
342	672.001	-139.847	66.141	6.24515	65.0103	-32.7968
341	657.496	-122.514	65.6497	7.35986	64.3083	-31.1771
340	643.199	-105.688	65.0643	8.54831	63.5522	-29.5832

[truncated: 21 more sheets: fig 6b, fig 6c, fig 6d, fig 6e, fig 6f, fig 6g, Supplementary Fig. 1a, Supplementary Fig. 1b, Supplementary Fig. c, Supplementary Fig. 4, Supplementary Fig. 5, Supplementary Fig. 7, Supplementary Fig. 8, Supplementary Fig. 9, Supplementary Fig. 10, Supplementary Fig. 11, Supplementary Fig. 13, Supplementary Fig. 14, Supplementary Fig. 15, Supplementary Fig. 16 …]
